# Supplementary material for: ﻿Matching females with males in Chinese species of the strongly dimorphic cockroach genus Pseudoglomeris Brunner von Wattenwyl, 1893 (Blattodea, Blaberidae, Perisphaerinae)
Source: Zookeys. 2025 Oct 15;1255:313–31. doi: 10.3897/zookeys.1255.147028 (PMC12676131; doi:10.3897/zookeys.1255.147028)
Supplement: XML Treatment for Pseudoglomeris [file zookeys.1255.147028-treatment1.xml]

<!DOCTYPE tp:taxon-treatment
  PUBLIC "-//TaxonX//DTD Taxonomic Treatment Publishing DTD v0 20100105//EN" "tax-treatment-NSO.dtd">
<tp:taxon-treatment xmlns:tp="http://www.plazi.org/taxpub"><tp:treatment-meta><kwd-group><label>Taxon classification</label><kwd>
                <named-content content-type="kingdom">Animalia</named-content>
              </kwd><kwd>
                <named-content content-type="order">Blattodea</named-content>
              </kwd><kwd>
                <named-content content-type="family">Blaberidae</named-content>
              </kwd></kwd-group><mixed-citation publication-type="journal"><person-group><name><surname>Liu</surname><given-names>Yi-Feng</given-names></name><name><surname>Zhou</surname><given-names>Tu-Nan</given-names></name><name><surname>Chen</surname><given-names>Sen</given-names></name><name><surname>Wang</surname><given-names>Zong-Qing</given-names></name></person-group><article-title>﻿Matching females with males in Chinese species of the strongly dimorphic cockroach genus <italic><tp:taxon-name><tp:taxon-name-part taxon-name-part-type="genus" reg="Pseudoglomeris">Pseudoglomeris</tp:taxon-name-part></tp:taxon-name></italic> Brunner von Wattenwyl, 1893 (<tp:taxon-name><tp:taxon-name-part taxon-name-part-type="order">Blattodea</tp:taxon-name-part></tp:taxon-name>, <tp:taxon-name><tp:taxon-name-part taxon-name-part-type="family">Blaberidae</tp:taxon-name-part></tp:taxon-name>, <tp:taxon-name><tp:taxon-name-part taxon-name-part-type="subfamily">Perisphaerinae</tp:taxon-name-part></tp:taxon-name>)</article-title><source>Zookeys</source><day>15</day><month>10</month><year>2025</year><volume>1255</volume><fpage>313</fpage><lpage>331</lpage><pub-id pub-id-type="doi">10.3897/zookeys.1255.147028</pub-id></mixed-citation></tp:treatment-meta><tp:nomenclature><label>﻿Genus</label><tp:taxon-name><object-id xmlns:xlink="http://www.w3.org/1999/xlink" content-type="arpha" xlink:type="simple">9C9AE7C6-1D31-5D7C-B978-393306C8C999</object-id>
              <tp:taxon-name-part taxon-name-part-type="genus" reg="Pseudoglomeris">Pseudoglomeris</tp:taxon-name-part>
            </tp:taxon-name><tp:taxon-authority>Brunner von Wattenwyl, 1893</tp:taxon-authority><tp:nomenclature-citation-list><tp:nomenclature-citation><tp:taxon-name>
                  <tp:taxon-name-part taxon-name-part-type="genus" reg="Pseudoglomeris">Pseudoglomeris</tp:taxon-name-part>
                </tp:taxon-name><comment>Brunner von Wattenwyl, 1893: 42, type: <tp:taxon-name><tp:taxon-name-part taxon-name-part-type="genus" reg="Perisphaeria">Perisphaeria</tp:taxon-name-part> (<tp:taxon-name-part taxon-name-part-type="subgenus" reg="Perisphaeria">Perisphaeria</tp:taxon-name-part>) <tp:taxon-name-part taxon-name-part-type="species" reg="glomeris">glomeris</tp:taxon-name-part></tp:taxon-name> by original designation—<xref ref-type="bibr" rid="B18">Saussure 1863</xref>: 135; Saussure and Zehntner,1895: 37; <xref ref-type="bibr" rid="B13">Li et al. 2018</xref>.</comment></tp:nomenclature-citation><tp:nomenclature-citation><tp:taxon-name>
                  <tp:taxon-name-part taxon-name-part-type="genus" reg="Corydidarum"/>
                </tp:taxon-name><comment>“<tp:taxon-name><tp:taxon-name-part taxon-name-part-type="genus" reg="Corydidarum">Corydidarum</tp:taxon-name-part></tp:taxon-name>” Brunner von Wattenwyl, 1865 in <xref ref-type="bibr" rid="B2">Beccaloni (2014)</xref>. Synonymized by <xref ref-type="bibr" rid="B13">Li et al. 2018</xref>: 259. </comment></tp:nomenclature-citation><tp:nomenclature-citation><tp:taxon-name>
                  <tp:taxon-name-part taxon-name-part-type="genus" reg="Trichoblatta">Trichoblatta</tp:taxon-name-part>
                </tp:taxon-name><comment>Saussure &amp; Zehntner, 1895: 44—<xref ref-type="bibr" rid="B10">Kirby 1904</xref>: 191; <xref ref-type="bibr" rid="B15">Princis 1964</xref>: 207. Type species: <tp:taxon-name><tp:taxon-name-part taxon-name-part-type="genus" reg="Perisphaeria">Perisphaeria</tp:taxon-name-part> <tp:taxon-name-part taxon-name-part-type="species" reg="sericea">sericea</tp:taxon-name-part></tp:taxon-name> by subsequent designation; synonymized by <xref ref-type="bibr" rid="B13">Li et al. 2018</xref>: 259.</comment></tp:nomenclature-citation><tp:nomenclature-citation><tp:taxon-name>
                  <tp:taxon-name-part taxon-name-part-type="genus" reg="Kurokia">Kurokia</tp:taxon-name-part>
                </tp:taxon-name><comment>Shiraki, 1906: 188, type species <tp:taxon-name><tp:taxon-name-part taxon-name-part-type="genus" reg="Kurokia">K.</tp:taxon-name-part> <tp:taxon-name-part taxon-name-part-type="species" reg="nigra">nigra</tp:taxon-name-part></tp:taxon-name> by monotypy—<xref ref-type="bibr" rid="B15">Princis 1964</xref>: 207, as synonym of <tp:taxon-name><tp:taxon-name-part taxon-name-part-type="genus" reg="Trichoblatta">Trichoblatta</tp:taxon-name-part></tp:taxon-name>. Synonymized by <xref ref-type="bibr" rid="B13">Li et al. 2018</xref>: 259.</comment></tp:nomenclature-citation><tp:nomenclature-citation><tp:taxon-name>
                  <tp:taxon-name-part taxon-name-part-type="genus" reg="Glomerexis">Glomerexis</tp:taxon-name-part>
                </tp:taxon-name><comment>Bey-Bienko, 1938: 123, type species <tp:taxon-name><tp:taxon-name-part taxon-name-part-type="genus" reg="Glomerexis">Glomerexis</tp:taxon-name-part> <tp:taxon-name-part taxon-name-part-type="species" reg="tibetana">tibetana</tp:taxon-name-part></tp:taxon-name> Bey-Bienko, 1938 by original designation—<xref ref-type="bibr" rid="B22">Wang and Che 2011</xref>: 367. Synonymized by <xref ref-type="bibr" rid="B13">Li et al. 2018</xref>: 259; <xref ref-type="bibr" rid="B12">Li 2021</xref>: 9.</comment></tp:nomenclature-citation><tp:nomenclature-citation><tp:taxon-name>
                  <tp:taxon-name-part taxon-name-part-type="genus" reg="Glomeriblatta">Glomeriblatta</tp:taxon-name-part>
                </tp:taxon-name><comment>Bey-Bienko, 1950: 270, type species <tp:taxon-name><tp:taxon-name-part taxon-name-part-type="genus" reg="Pseudoglomeris">Pseudoglomeris</tp:taxon-name-part> <tp:taxon-name-part taxon-name-part-type="species" reg="planiuscula">planiuscula</tp:taxon-name-part></tp:taxon-name> Brunner von Wattenwyl, 1893: 44, by original designation—<xref ref-type="bibr" rid="B15">Princis 1964</xref>: 207, as synonym of <tp:taxon-name><tp:taxon-name-part taxon-name-part-type="genus" reg="Trichoblatta">Trichoblatta</tp:taxon-name-part></tp:taxon-name>. Synonymized by <xref ref-type="bibr" rid="B13">Li et al. 2018</xref>: 259.</comment></tp:nomenclature-citation></tp:nomenclature-citation-list></tp:nomenclature><tp:treatment-sec sec-type="diagnosis" id="SECID0E6DAE"><title>Diagnosis.</title><p>Female neotenic, slightly bulging and oval, integument thick; in male adults, hardening limited to pronotum. Pronotum with typical ventral carinae (Fig. <xref ref-type="fig" rid="F2">2D</xref>), which end with a lobe or a process, more evident in males. Front femur type C or D. In females and nymphs, abdominal tergites possess one or more pits at sides along tergal furrow (figs 2N, 5–7M, 8L, 9M). Cerci of nymphs and females very short, segments fused into a single segment. Male phallic complex: sclerotizations of cleft phallomere are R1T’, R2’, R3’ and R5’; virga (Fig. <xref ref-type="fig" rid="F2">2G</xref>) well developed (except subgenus <tp:taxon-name><tp:taxon-name-part taxon-name-part-type="genus" reg="Pseudoglomeris"/><tp:taxon-name-part taxon-name-part-type="subgenus" reg="Glomerexis">Glomerexis</tp:taxon-name-part></tp:taxon-name>); basolateral sclerite large approximately as wide as hook-like phallomere (Fig. <xref ref-type="fig" rid="F2">2G</xref>); hook-base sclerite and hook at same side (<xref ref-type="bibr" rid="B13">Li et al. 2018</xref>). This genus is similar to <italic><tp:taxon-name><tp:taxon-name-part taxon-name-part-type="genus" reg="Perisphaerus">Perisphaerus</tp:taxon-name-part></tp:taxon-name></italic> Audinet-Serville, 1831, but they can be easily distinguished: the females and nymphs of <italic><tp:taxon-name><tp:taxon-name-part taxon-name-part-type="genus" reg="Perisphaerus">Perisphaerus</tp:taxon-name-part></tp:taxon-name></italic> can roll up into a ball and which body is plump, while in <italic><tp:taxon-name><tp:taxon-name-part taxon-name-part-type="genus" reg="Pseudoglomeris">Pseudoglomeris</tp:taxon-name-part></tp:taxon-name></italic> they cannot, and the pronotum of males of <italic><tp:taxon-name><tp:taxon-name-part taxon-name-part-type="genus" reg="Perisphaerus">Perisphaerus</tp:taxon-name-part></tp:taxon-name></italic> is more convex than that of males of <italic><tp:taxon-name><tp:taxon-name-part taxon-name-part-type="genus" reg="Pseudoglomeris">Pseudoglomeris</tp:taxon-name-part></tp:taxon-name></italic>. Two tropical genera of <tp:taxon-name><tp:taxon-name-part taxon-name-part-type="subfamily">Perisphaerinae</tp:taxon-name-part></tp:taxon-name>—<italic><tp:taxon-name><tp:taxon-name-part taxon-name-part-type="genus" reg="Frumentiforma">Frumentiforma</tp:taxon-name-part></tp:taxon-name></italic> Li, Wang &amp; Wang, 2018 and <italic><tp:taxon-name><tp:taxon-name-part taxon-name-part-type="genus" reg="Achatiblatta">Achatiblatta</tp:taxon-name-part></tp:taxon-name></italic> Li, Wang &amp; Wang, 2018—live in the same habitat as the species of <italic><tp:taxon-name><tp:taxon-name-part taxon-name-part-type="genus" reg="Pseudoglomeris">Pseudoglomeris</tp:taxon-name-part></tp:taxon-name></italic>. <italic><tp:taxon-name><tp:taxon-name-part taxon-name-part-type="genus" reg="Achatiblatta">Achatiblatta</tp:taxon-name-part></tp:taxon-name></italic> can be distinguished from <italic><tp:taxon-name><tp:taxon-name-part taxon-name-part-type="genus" reg="Pseudoglomeris">Pseudoglomeris</tp:taxon-name-part></tp:taxon-name></italic> by its small body size; females and nymphs do not bear pits. <italic><tp:taxon-name><tp:taxon-name-part taxon-name-part-type="genus" reg="Frumentiforma">Frumentiforma</tp:taxon-name-part></tp:taxon-name></italic> can be distinguished from <italic><tp:taxon-name><tp:taxon-name-part taxon-name-part-type="genus" reg="Pseudoglomeris">Pseudoglomeris</tp:taxon-name-part></tp:taxon-name></italic> by the small, slender, cylindrical body and large head, which is wider than ½ of body width.</p></tp:treatment-sec><tp:treatment-sec sec-type="description" id="SECID0EXHAE"><title>Description.</title><p><bold>Male: <italic>head</italic></bold> (Fig. <xref ref-type="fig" rid="F1">1A, B</xref>): roundly triangular, as wide as 1/3 width of pronotum, middle of frons exhibits a concavity; surface with slight metallic luster or not; eyes large and reniform, interocular space at vertex narrow; ocelli round or triangular, pale or hardly visible; antennal sockets round, larger than or equal to ocelli; length of antenna ½ length of body, scape and pedicel relatively stout and elongate, flagellar segments short, with terminal flagellar segments more elongated and slender (Fig. <xref ref-type="fig" rid="F1">1I</xref>); longest maxillary palpomere to the shortest one as 5<sup>th</sup>, 3<sup>rd</sup>, 4<sup>th</sup>, 2<sup>nd</sup>, 1<sup><abbrev xmlns:xlink="http://www.w3.org/1999/xlink" xlink:title="stylus" id="ABBRID0ESIAE" xlink:type="simple">st</abbrev></sup>; 5<sup>th</sup> maxillary palpomere with apex truncated, hollow (Fig. <xref ref-type="fig" rid="F1">1F</xref>); length of 1<sup><abbrev xmlns:xlink="http://www.w3.org/1999/xlink" xlink:title="stylus" id="ABBRID0E4IAE" xlink:type="simple">st</abbrev></sup> and 2<sup>nd</sup> segments of labial palpi equal, 3<sup>rd</sup> labial palpomere elongated and apex truncated. <bold><italic>Pronotum</italic></bold>: transverse, anterior margin curved, posterior margin straight, disc convex; dorsal surface with obvious punctations or not; ventrum with typical carinae at sides, which end with a lobe or a process. <bold><italic>Tegmina</italic></bold>: fully developed, reduced, or absent; in macropterous form, elongated oval, venation with lots of obvious cells composed by longitudinal veins and numerous cross-veins, color the same as dorsal surface of pronotum; in brachypterous form, tegmina ovate, leathery, covering ½ of abdomen, with lots of obvious cells, color the same as dorsal surface of pronotum. <bold><italic>Legs</italic></bold>: dark red to black, sometimes slightly metallic; front femur type C1 or sometimes C0 or D; hind and middle legs with or without one spine on posterior margin of femur, with or without a basal spine (Fig. <xref ref-type="fig" rid="F1">1G</xref>); tarsomeres 1–4 with pulvilli (Fig. <xref ref-type="fig" rid="F1">1E</xref>), tarsal claws symmetrical, arolia present (Fig. <xref ref-type="fig" rid="F1">1H</xref>). <bold><italic>Abdomen</italic></bold>: soft, color similar to pronotum; 8<sup>th</sup> abdominal sternite largely covered by 7<sup>th</sup> sternite, only posterior margin exposed; subgenital plate with a large membranous area on right side (Fig. <xref ref-type="fig" rid="F3">3K</xref>); styli present or absent on both sides; paraprocts obvious and apex rounded, left one stouter than right one. <bold><italic>Genitalia</italic></bold> (Fig. <xref ref-type="fig" rid="F2">2G–J</xref>): male phallic complex consisting of three major parts, namely, cleft phallomere, middle phallomere, and hook-like phallomere; sclerotizations of cleft phallomere are R1T, R2, R3 and R5; R1T and R2 forming hairpin sclerite, R5 and R3 oval, upper ½ of R5 and R3 gradually narrowing; middle phallomere composed of rod sclerite and virga or only rod sclerite; rod sclerite virgulate, virga oval, linking rod sclerite by thin sheet; hook-like phallomere containing three sclerites: basolateral sclerite flaky; hook-base sclerite triangular or stripe-shaped; terminal part of hook-apex sclerite bifurcate or not.</p><fig id="F1" position="float" orientation="portrait"><object-id xmlns:xlink="http://www.w3.org/1999/xlink" content-type="doi" xlink:type="simple">10.3897/zookeys.1255.147028.figure1</object-id><object-id xmlns:xlink="http://www.w3.org/1999/xlink" content-type="zenodo_dep_id" xlink:type="simple">17375635</object-id><object-id xmlns:xlink="http://www.w3.org/1999/xlink" content-type="arpha" xlink:type="simple">1AD9A5B5-7D34-5F3D-9E2F-90AE6AE34F8C</object-id><label>Figure 1.</label><caption><p>Features of head and leg of <tp:taxon-name><tp:taxon-name-part taxon-name-part-type="genus" reg="Pseudoglomeris">Pseudoglomeris</tp:taxon-name-part> (<tp:taxon-name-part taxon-name-part-type="subgenus" reg="Pseudoglomeris">P.</tp:taxon-name-part>) <tp:taxon-name-part taxon-name-part-type="species" reg="valida">valida</tp:taxon-name-part> <tp:taxon-name-part taxon-name-part-type="subspecies" reg="moderata">moderata</tp:taxon-name-part></tp:taxon-name>. A. Male head, anterior view; B. Male head, posterior view; C. Female head, anterior view; D. Male head, posterior view; E. Tarsi, with arrowheads indicating pulvilli; F. Maxillary palp, with arrowhead indicating apex truncated; G. Femur of hind leg, with red arrowhead indicating basal spine of leg and green arrowhead indicating middle spine; H. Claw; I. Antenna.</p></caption><graphic xmlns:xlink="http://www.w3.org/1999/xlink" xlink:href="zookeys-1255-313_article-147028__-g001.jpg" position="float" orientation="portrait" xlink:type="simple" id="oo_1440630.jpg"><uri content-type="original_file" xlink:type="simple">https://binary.pensoft.net/fig/1440630</uri></graphic></fig><fig id="F2" position="float" orientation="portrait"><object-id xmlns:xlink="http://www.w3.org/1999/xlink" content-type="doi" xlink:type="simple">10.3897/zookeys.1255.147028.figure2</object-id><object-id xmlns:xlink="http://www.w3.org/1999/xlink" content-type="zenodo_dep_id" xlink:type="simple">17375637</object-id><object-id xmlns:xlink="http://www.w3.org/1999/xlink" content-type="arpha" xlink:type="simple">A589D1D5-FE33-5720-B02C-FD02B02A2CCB</object-id><label>Figure 2.</label><caption><p><tp:taxon-name><tp:taxon-name-part taxon-name-part-type="genus" reg="Pseudoglomeris">Pseudoglomeris</tp:taxon-name-part> (<tp:taxon-name-part taxon-name-part-type="subgenus" reg="Pseudoglomeris">Pseudoglomeris</tp:taxon-name-part>) <tp:taxon-name-part taxon-name-part-type="species" reg="sculpta">sculpta</tp:taxon-name-part></tp:taxon-name> (Bey-Bienko, 1958). A–J. Male: A. Male, dorsal view; B. Male, ventral view; C. Male pronotum, dorsal view; D. Male pronotum, ventral view; E. Supra-anal plate, ventral view; F. Subgenital plate, dorsal view; G. Male genitalia, dorsal view; H. Cleft phallomere, dorsal view; I. Apical half of middle phallomere, dorsal view; J. Hook-like phallomere, dorsal view; K–O. Female: K. Female, dorsal view; L. Female, ventral view; M. Female pronotum, ventral view; N. Female, arrowheads indicate pits; O. Main components of female external genitalia, arrowheads indicate small fold.</p></caption><graphic xmlns:xlink="http://www.w3.org/1999/xlink" xlink:href="zookeys-1255-313_article-147028__-g002.jpg" position="float" orientation="portrait" xlink:type="simple" id="oo_1440631.jpg"><uri content-type="original_file" xlink:type="simple">https://binary.pensoft.net/fig/1440631</uri></graphic></fig><p><bold>Female: <italic>head</italic></bold>: rounder than male, surface with slight metallic luster or not; width of head 1/3 width of pronotum; middle of frons exhibits a concavity or not; eyes large and reniform, interocular space on vertex wider than males; ocelli round or triangular, smaller than that of males, pale or hardly visible; antennal sockets round, bigger than ocelli; length and shape of antenna, labial palpus and maxillary palpus similar to males (Fig. <xref ref-type="fig" rid="F1">1A–D</xref>). <bold><italic>Pronotum</italic></bold>: transverse, anterior margin curved, posterior margin truncated, dorsal surface with obvious punctations or not; thicker than in males; disk convex; ventral pronotum with typical carinae at sides (Fig. <xref ref-type="fig" rid="F2">2M</xref>). Tegmina and hindwing absent; abdomen integument hardened, sometimes slightly metallic; pits usually present on both sides of third through seventh tergum. <bold><italic>Abdomen</italic></bold>: 8<sup>th</sup> and 9<sup>th</sup> abdominal tergites concealed, only posterior margins exposed. Cerci of females very short, with only one segment. Supra-anal plate transversely oval, anterior margin truncated, posterior margin curved; dorsal surface with punctations. <bold><italic>Genitalia</italic></bold> (Fig. <xref ref-type="fig" rid="F2">2O</xref>): Two tergal extensionsstraight, linking supra-anal plate and major part of genitalia; two gonocoxae banded and curved, extremity of gonocoxae approaching each other; gonangulum rectangular or trapezoidal, one or two protrusions present on apical edge; valvula I bended, extremity of valvula I rounded, containing two sclerites internally (sclerotization of valvula I); valvula II bended, valvula III triangular; basal part of valvula II and valvula III enlarged; anterior arch of 2<sup>nd</sup> valvifer ring shallowly arched; lateral part of posterior lobe of 2<sup>nd</sup> valvifer ring short, tip enlarged and arrowhead-shaped.</p></tp:treatment-sec><tp:treatment-sec sec-type="remarks" id="SECID0EVNAE"><title>Remarks.</title><p>The term “<tp:taxon-name><tp:taxon-name-part taxon-name-part-type="genus" reg="Corydidarum">Corydidarum</tp:taxon-name-part></tp:taxon-name>” was initially regarded as a generic name in the cockroach species file (<xref ref-type="bibr" rid="B2">Beccaloni 2014</xref>) and later classified as a synonym of <italic><tp:taxon-name><tp:taxon-name-part taxon-name-part-type="genus" reg="Pseudoglomeris">Pseudoglomeris</tp:taxon-name-part></tp:taxon-name></italic> (<xref ref-type="bibr" rid="B13">Li et al. 2018</xref>). <xref ref-type="bibr" rid="B14">Poggi (2023)</xref> clarified that “<tp:taxon-name><tp:taxon-name-part taxon-name-part-type="genus" reg="Corydidarum">Corydidarum</tp:taxon-name-part></tp:taxon-name>” is not a scientific name. Brunner von Wattenwyl (1865) wrote “<tp:taxon-name><tp:taxon-name-part taxon-name-part-type="genus" reg="Corydidarum">Corydidarum</tp:taxon-name-part></tp:taxon-name> gen. et sp. nov.”, indicating that <tp:taxon-name><tp:taxon-name-part taxon-name-part-type="genus" reg="Perisphaeria">Perisphaeria</tp:taxon-name-part> (<tp:taxon-name-part taxon-name-part-type="subgenus" reg="Blepharodera">Blepharodera</tp:taxon-name-part>) <tp:taxon-name-part taxon-name-part-type="species" reg="sericea">sericea</tp:taxon-name-part></tp:taxon-name> Saussure, 1863 should be regarded as a new species within a yet-to-be-described genus of the family <tp:taxon-name><tp:taxon-name-part taxon-name-part-type="family">Corydiidae</tp:taxon-name-part></tp:taxon-name> (<xref ref-type="bibr" rid="B14">Poggi 2023</xref>). The term “<tp:taxon-name><tp:taxon-name-part taxon-name-part-type="genus" reg="Corydidarum">Corydidarum</tp:taxon-name-part></tp:taxon-name>”, meaning “of the <tp:taxon-name><tp:taxon-name-part taxon-name-part-type="family">Corydidae</tp:taxon-name-part></tp:taxon-name> [<tp:taxon-name><tp:taxon-name-part taxon-name-part-type="family">Corydiidae</tp:taxon-name-part></tp:taxon-name>]”, is merely the Latin plural genitive (correctly ending in -<italic>arum</italic>) of the family name <tp:taxon-name><tp:taxon-name-part taxon-name-part-type="family">Corydiidae</tp:taxon-name-part></tp:taxon-name>.</p></tp:treatment-sec><tp:treatment-sec><!--Section generated to contain objects referenced in tp:taxon-treatment.--><fig id="F3" position="float" orientation="portrait"><object-id xmlns:xlink="http://www.w3.org/1999/xlink" content-type="doi" xlink:type="simple">10.3897/zookeys.1255.147028.figure3</object-id><object-id xmlns:xlink="http://www.w3.org/1999/xlink" content-type="zenodo_dep_id" xlink:type="simple">17375641</object-id><object-id xmlns:xlink="http://www.w3.org/1999/xlink" content-type="arpha" xlink:type="simple">25861AFC-EF78-5D8E-ABB3-9826E96041DF</object-id><label>Figure 3.</label><caption><p><tp:taxon-name><tp:taxon-name-part taxon-name-part-type="genus" reg="Pseudoglomeris">Pseudoglomeris</tp:taxon-name-part> (<tp:taxon-name-part taxon-name-part-type="subgenus" reg="Pseudoglomeris">Pseudoglomeris</tp:taxon-name-part>) <tp:taxon-name-part taxon-name-part-type="species" reg="valida">valida</tp:taxon-name-part> <tp:taxon-name-part taxon-name-part-type="subspecies" reg="moderata">moderata</tp:taxon-name-part></tp:taxon-name> (Bey-Bienko, 1969) from Guilin. A–I. Male: A. Male, dorsal view; B. Male, ventral view; C. Male pronotum, ventral view; D. Supra-anal plate, ventral view; E. Subgenital plate, dorsal view; F. Male genitalia, dorsal view; G. Cleft phallomere, dorsal view, missing part is outlined with black lines; H. Apical half of middle phallomere, dorsal view; I. Hook-like phallomere, dorsal view; J–N. Female: J. Female, dorsal view; K. Female, ventral view; L. Female pronotum, ventral view; M. Female, arrowheads indicate pits; N. Main components of female external genitalia.</p></caption><graphic xmlns:xlink="http://www.w3.org/1999/xlink" xlink:href="zookeys-1255-313_article-147028__-g003.jpg" position="float" orientation="portrait" xlink:type="simple" id="oo_1440632.jpg"><uri content-type="original_file" xlink:type="simple">https://binary.pensoft.net/fig/1440632</uri></graphic></fig></tp:treatment-sec><ref-list><ref id="B18"><mixed-citation xmlns:xlink="http://www.w3.org/1999/xlink" xlink:type="simple"><person-group><name name-style="western"><surname>Saussure</surname><given-names>HD</given-names></name></person-group> (<year>1863</year>) <article-title>Mélanges orthoptérologiques. Premier fascicule.</article-title><source>Mémoires de la Société de Physique et d’Histoire naturelle de Genève</source><volume>17</volume>(<issue>1</issue>): <fpage>129</fpage>–<lpage>169</lpage>. <ext-link xlink:href="10.5962/bhl.title.59878" ext-link-type="doi" xlink:type="simple">https://doi.org/10.5962/bhl.title.59878</ext-link></mixed-citation></ref><ref id="B13"><mixed-citation xmlns:xlink="http://www.w3.org/1999/xlink" xlink:type="simple"><person-group><name name-style="western"><surname>Li</surname><given-names>XR</given-names></name><name name-style="western"><surname>Wang</surname><given-names>LL</given-names></name><name name-style="western"><surname>Wang</surname><given-names>ZQ</given-names></name></person-group> (<year>2018</year>) <article-title>Rediscovered and new perisphaerine cockroaches from SW China with a review of subfamilial diagnosis (<tp:taxon-name><tp:taxon-name-part taxon-name-part-type="order">Blattodea</tp:taxon-name-part></tp:taxon-name>: <tp:taxon-name><tp:taxon-name-part taxon-name-part-type="family">Blaberidae</tp:taxon-name-part></tp:taxon-name>).</article-title><source>Zootaxa</source><volume>4410</volume>(<issue>2</issue>): <fpage>251</fpage>–<lpage>290</lpage>. <ext-link xlink:href="10.11646/zootaxa.4410.2.2" ext-link-type="doi" xlink:type="simple">https://doi.org/10.11646/zootaxa.4410.2.2</ext-link></mixed-citation></ref><ref id="B2"><mixed-citation xmlns:xlink="http://www.w3.org/1999/xlink" xlink:type="simple"><person-group><name name-style="western"><surname>Beccaloni</surname><given-names>GW</given-names></name></person-group> (<year>2014</year>) Cockroach Species File Online. Version 5.0/5.0. World Wide Web electronic publication. <ext-link xlink:href="https://cockroach.speciesfile.org/" ext-link-type="uri" xlink:type="simple">Cockroach.SpeciesFile.org</ext-link></mixed-citation></ref><ref id="B10"><mixed-citation xmlns:xlink="http://www.w3.org/1999/xlink" xlink:type="simple"><person-group><name name-style="western"><surname>Kirby</surname><given-names>WF</given-names></name></person-group> (<year>1904</year>) <source>A Synonymic Catalogue of <tp:taxon-name><tp:taxon-name-part taxon-name-part-type="order">Orthoptera</tp:taxon-name-part></tp:taxon-name>. <tp:taxon-name><tp:taxon-name-part taxon-name-part-type="order">Orthoptera</tp:taxon-name-part></tp:taxon-name><tp:taxon-name><tp:taxon-name-part taxon-name-part-type="order">Euplexoptera</tp:taxon-name-part></tp:taxon-name>, Cursoria et Goessinia (<tp:taxon-name><tp:taxon-name-part taxon-name-part-type="family">Forficulidae</tp:taxon-name-part></tp:taxon-name>, <tp:taxon-name><tp:taxon-name-part taxon-name-part-type="family">Hemimeridae</tp:taxon-name-part></tp:taxon-name>, <tp:taxon-name><tp:taxon-name-part taxon-name-part-type="family">Blattidae</tp:taxon-name-part></tp:taxon-name>, <tp:taxon-name><tp:taxon-name-part taxon-name-part-type="family">Mantidae</tp:taxon-name-part></tp:taxon-name>, <tp:taxon-name><tp:taxon-name-part taxon-name-part-type="family">Phasmidae</tp:taxon-name-part></tp:taxon-name>) (Vol. I).</source><publisher-name>Taylor &amp; Francis</publisher-name>, <publisher-loc>London</publisher-loc>, <size units="page">501 pp</size>.</mixed-citation></ref><ref id="B15"><mixed-citation xmlns:xlink="http://www.w3.org/1999/xlink" xlink:type="simple"><person-group><name name-style="western"><surname>Princis</surname><given-names>K</given-names></name></person-group> (<year>1964</year>) <article-title><tp:taxon-name><tp:taxon-name-part taxon-name-part-type="order">Blattariae</tp:taxon-name-part></tp:taxon-name>: Subordo <tp:taxon-name><tp:taxon-name-part taxon-name-part-type="superfamily">Blaberoidea</tp:taxon-name-part></tp:taxon-name>: Fam.: <tp:taxon-name><tp:taxon-name-part taxon-name-part-type="family">Panchloridae</tp:taxon-name-part></tp:taxon-name>, <tp:taxon-name><tp:taxon-name-part taxon-name-part-type="family">Gynopeltididae</tp:taxon-name-part></tp:taxon-name>, <tp:taxon-name><tp:taxon-name-part taxon-name-part-type="family">Derocalymmidae</tp:taxon-name-part></tp:taxon-name>, <tp:taxon-name><tp:taxon-name-part taxon-name-part-type="family">Perisphaeriidae</tp:taxon-name-part></tp:taxon-name>, <tp:taxon-name><tp:taxon-name-part taxon-name-part-type="family">Pycnoscelididae</tp:taxon-name-part></tp:taxon-name>. In: Beier M (Ed.</article-title><source>) Orthopterorum Catalogus</source><volume>6</volume>: <fpage>175</fpage>–<lpage>182</lpage>.</mixed-citation></ref><ref id="B22"><mixed-citation xmlns:xlink="http://www.w3.org/1999/xlink" xlink:type="simple"><person-group><name name-style="western"><surname>Wang</surname><given-names>ZQ</given-names></name><name name-style="western"><surname>Che</surname><given-names>YL</given-names></name></person-group> (<year>2011</year>) <article-title>Revision of the genus <italic><tp:taxon-name><tp:taxon-name-part taxon-name-part-type="genus">Glomerexis</tp:taxon-name-part></tp:taxon-name></italic> Bey-Bienko with description of one new species from China (<tp:taxon-name><tp:taxon-name-part taxon-name-part-type="order">Blattodea</tp:taxon-name-part></tp:taxon-name>, <tp:taxon-name><tp:taxon-name-part taxon-name-part-type="subfamily">Perisphaeriinae</tp:taxon-name-part></tp:taxon-name>).</article-title><source>The American Entomological Society</source><volume>137</volume>(<issue>3–4</issue>): <fpage>367</fpage>–<lpage>371</lpage>.</mixed-citation></ref><ref id="B12"><mixed-citation xmlns:xlink="http://www.w3.org/1999/xlink" xlink:type="simple"><person-group><name name-style="western"><surname>Li</surname><given-names>XR</given-names></name></person-group> (<year>2021</year>) <article-title>Redescription of cockroach <tp:taxon-name><tp:taxon-name-part taxon-name-part-type="genus">Pseudoglomeris</tp:taxon-name-part> (<tp:taxon-name-part taxon-name-part-type="subgenus">Glomerexis</tp:taxon-name-part>) <tp:taxon-name-part taxon-name-part-type="species">tibetana</tp:taxon-name-part></tp:taxon-name> (Bey-Bienko, 1938) (<tp:taxon-name><tp:taxon-name-part taxon-name-part-type="suborder">Blattaria</tp:taxon-name-part></tp:taxon-name>: <tp:taxon-name><tp:taxon-name-part taxon-name-part-type="family">Blaberidae</tp:taxon-name-part></tp:taxon-name>: <tp:taxon-name><tp:taxon-name-part taxon-name-part-type="subfamily">Perisphaerinae</tp:taxon-name-part></tp:taxon-name>) From China.</article-title><source>Far Eastern Entomologist = Dal’nevostochnyi Entomolog</source><volume>442</volume>: <fpage>7</fpage>–<lpage>12</lpage>. <ext-link xlink:href="10.25221/fee.442.2" ext-link-type="doi" xlink:type="simple">https://doi.org/10.25221/fee.442.2</ext-link></mixed-citation></ref><ref id="B14"><mixed-citation xmlns:xlink="http://www.w3.org/1999/xlink" xlink:type="simple"><person-group><name name-style="western"><surname>Poggi</surname><given-names>R</given-names></name></person-group> (<year>2023</year>) <article-title>“<tp:taxon-name><tp:taxon-name-part taxon-name-part-type="genus">Corydidarum</tp:taxon-name-part></tp:taxon-name> Brunner von Wattenwyl, 1865”, a supposed existing genus which was never described (<tp:taxon-name><tp:taxon-name-part taxon-name-part-type="class">Insecta</tp:taxon-name-part></tp:taxon-name>, <tp:taxon-name><tp:taxon-name-part taxon-name-part-type="order">Blattodea</tp:taxon-name-part></tp:taxon-name>).</article-title><source>Doriana</source><volume>9</volume>: <fpage>1</fpage>–<lpage>6</lpage>.</mixed-citation></ref></ref-list></tp:taxon-treatment>
