# Supplementary material for: ﻿Matching females with males in Chinese species of the strongly dimorphic cockroach genus Pseudoglomeris Brunner von Wattenwyl, 1893 (Blattodea, Blaberidae, Perisphaerinae)
Source: Zookeys. 2025 Oct 15;1255:313–31. doi: 10.3897/zookeys.1255.147028 (PMC12676131; doi:10.3897/zookeys.1255.147028)
Supplement: XML Treatment for Pseudoglomeris (Pseudoglomeris) sculpta [file zookeys.1255.147028-treatment2.xml]

<!DOCTYPE tp:taxon-treatment
  PUBLIC "-//TaxonX//DTD Taxonomic Treatment Publishing DTD v0 20100105//EN" "tax-treatment-NSO.dtd">
<tp:taxon-treatment xmlns:tp="http://www.plazi.org/taxpub"><tp:treatment-meta><kwd-group><label>Taxon classification</label><kwd>
                <named-content content-type="kingdom">Animalia</named-content>
              </kwd><kwd>
                <named-content content-type="order">Blattodea</named-content>
              </kwd><kwd>
                <named-content content-type="family">Blaberidae</named-content>
              </kwd></kwd-group><mixed-citation publication-type="journal"><person-group><name><surname>Liu</surname><given-names>Yi-Feng</given-names></name><name><surname>Zhou</surname><given-names>Tu-Nan</given-names></name><name><surname>Chen</surname><given-names>Sen</given-names></name><name><surname>Wang</surname><given-names>Zong-Qing</given-names></name></person-group><article-title>﻿Matching females with males in Chinese species of the strongly dimorphic cockroach genus <italic><tp:taxon-name><tp:taxon-name-part taxon-name-part-type="genus" reg="Pseudoglomeris">Pseudoglomeris</tp:taxon-name-part></tp:taxon-name></italic> Brunner von Wattenwyl, 1893 (<tp:taxon-name><tp:taxon-name-part taxon-name-part-type="order">Blattodea</tp:taxon-name-part></tp:taxon-name>, <tp:taxon-name><tp:taxon-name-part taxon-name-part-type="family">Blaberidae</tp:taxon-name-part></tp:taxon-name>, <tp:taxon-name><tp:taxon-name-part taxon-name-part-type="subfamily">Perisphaerinae</tp:taxon-name-part></tp:taxon-name>)</article-title><source>Zookeys</source><day>15</day><month>10</month><year>2025</year><volume>1255</volume><fpage>313</fpage><lpage>331</lpage><pub-id pub-id-type="doi">10.3897/zookeys.1255.147028</pub-id></mixed-citation></tp:treatment-meta><tp:nomenclature><label>﻿</label><tp:taxon-name><object-id xmlns:xlink="http://www.w3.org/1999/xlink" content-type="arpha" xlink:type="simple">2B0151EF-BAC5-5B18-82E4-DF3D954D6CB1</object-id>
              <tp:taxon-name-part taxon-name-part-type="genus" reg="Pseudoglomeris">Pseudoglomeris</tp:taxon-name-part> (<tp:taxon-name-part taxon-name-part-type="subgenus" reg="Pseudoglomeris">Pseudoglomeris</tp:taxon-name-part>) <tp:taxon-name-part taxon-name-part-type="species" reg="sculpta">sculpta</tp:taxon-name-part></tp:taxon-name><tp:taxon-authority>(Bey-Bienko, 1958)</tp:taxon-authority><xref ref-type="fig" rid="F2">Fig. 2</xref><tp:nomenclature-citation-list><tp:nomenclature-citation><tp:taxon-name>
                  <tp:taxon-name-part taxon-name-part-type="genus" reg="Glomeriblatta">Glomeriblatta</tp:taxon-name-part> <tp:taxon-name-part taxon-name-part-type="species" reg="sculpta">sculpta</tp:taxon-name-part></tp:taxon-name><comment>Bey-Bienko, 1958a: 683 (in Russian); 1958b: 594 (English version).</comment></tp:nomenclature-citation><tp:nomenclature-citation><tp:taxon-name>
                  <tp:taxon-name-part taxon-name-part-type="genus" reg="Trichoblatta">Trichoblatta</tp:taxon-name-part> <tp:taxon-name-part taxon-name-part-type="species" reg="sculpta">sculpta</tp:taxon-name-part></tp:taxon-name><comment>—Anisyutkin, 2003: 71.</comment></tp:nomenclature-citation><tp:nomenclature-citation><tp:taxon-name>
                  <tp:taxon-name-part taxon-name-part-type="genus" reg="Pseudoglomeris">Pseudoglomeris</tp:taxon-name-part> <tp:taxon-name-part taxon-name-part-type="species" reg="sculpta">sculpta</tp:taxon-name-part></tp:taxon-name><comment>(Bey-Bienko, 1958)—<xref ref-type="bibr" rid="B13">Li et al. 2018</xref>: 266.</comment></tp:nomenclature-citation><tp:nomenclature-citation><tp:taxon-name>
                  <tp:taxon-name-part taxon-name-part-type="genus" reg="Pseudoglomeris">Pseudoglomeris</tp:taxon-name-part> (<tp:taxon-name-part taxon-name-part-type="subgenus" reg="Pseudoglomeris">Pseudoglomeris</tp:taxon-name-part>) <tp:taxon-name-part taxon-name-part-type="species" reg="planiuscula">planiuscula</tp:taxon-name-part></tp:taxon-name><comment>(Brunner, 1893)—<xref ref-type="bibr" rid="B12">Li 2021</xref>: 9.</comment></tp:nomenclature-citation></tp:nomenclature-citation-list></tp:nomenclature><tp:treatment-sec sec-type="material" id="SECID0EYWAG"><title>Material examined.</title><p>China • 1 male &amp; 1 female, Yunnan Province, Ning’er Hani and Yi Autonomous County, Pu’er Mountain; 1638 m elev.; <named-content xmlns:xlink="http://www.w3.org/1999/xlink" content-type="dwc:verbatimCoordinates" xlink:type="simple"><named-content content-type="geo-json" specific-use="{&#34;type&#34;:&#34;Point&#34;,&#34;coordinates&#34;:[101.029900,23.067500]}" id="NCID0EBXAG" xlink:type="simple">23.0675°N, 101.0299°E</named-content></named-content>; 22 Mar. 2024; Yi-Feng Liu, Peng-Hui Hu, Sen Chen, Tu-Nan Zhou leg; <abbrev xmlns:xlink="http://www.w3.org/1999/xlink" content-type="institution" xlink:title="College of Plant Protection, Southwest University, Chongqing, China" id="ABBRID0EGXAG" xlink:type="simple">SWU</abbrev>-B-BB103-1 to 2.</p></tp:treatment-sec><tp:treatment-sec sec-type="description" id="SECID0ELXAG"><title>Supplementary description.</title><p><bold>Male.</bold> The body is indigo-black, with sparse, fine, yellow hairs on the pronotum (Fig. <xref ref-type="fig" rid="F2">2C</xref>). The surface of the legs is sepia-colored. The posterior lateral angles of the pronotum have a notch. The hind and middle legs lack spines along the posterior margin of the femur and the base.</p></tp:treatment-sec><tp:treatment-sec sec-type="diagnosis" id="SECID0EXXAG"><title>Diagnosis.</title><p>The male of this species is similar to <tp:taxon-name><tp:taxon-name-part taxon-name-part-type="genus" reg="Pseudoglomeris">P.</tp:taxon-name-part> (<tp:taxon-name-part taxon-name-part-type="subgenus" reg="Pseudoglomeris">P.</tp:taxon-name-part>) <tp:taxon-name-part taxon-name-part-type="species" reg="aerea">aerea</tp:taxon-name-part></tp:taxon-name> (Bey-Bienko, 1958), which also has fine yellow hair on the pronotum. However, it can be distinguished by its indigo-black body surface, the notched posterior lateral angles of the pronotum, and weakly bifurcate terminal part of the hook-apex sclerite. The females of this species can be easily distinguished from <tp:taxon-name><tp:taxon-name-part taxon-name-part-type="genus" reg="Pseudoglomeris">P.</tp:taxon-name-part> (<tp:taxon-name-part taxon-name-part-type="subgenus" reg="Pseudoglomeris">P.</tp:taxon-name-part>) <tp:taxon-name-part taxon-name-part-type="species" reg="aerea">aerea</tp:taxon-name-part></tp:taxon-name> by the rough dorsal surface and their pit formula, [5, 6 or 7] in <tp:taxon-name><tp:taxon-name-part taxon-name-part-type="genus" reg="Pseudoglomeris">P.</tp:taxon-name-part> (<tp:taxon-name-part taxon-name-part-type="subgenus" reg="Pseudoglomeris">P.</tp:taxon-name-part>) <tp:taxon-name-part taxon-name-part-type="species" reg="sculpta">sculpta</tp:taxon-name-part></tp:taxon-name> and [1 or 2] in <tp:taxon-name><tp:taxon-name-part taxon-name-part-type="genus" reg="Pseudoglomeris">P.</tp:taxon-name-part> (<tp:taxon-name-part taxon-name-part-type="subgenus" reg="Pseudoglomeris">P.</tp:taxon-name-part>) <tp:taxon-name-part taxon-name-part-type="species" reg="aerea">aerea</tp:taxon-name-part></tp:taxon-name>.</p></tp:treatment-sec><tp:treatment-sec><!--Section generated to contain objects referenced in tp:taxon-treatment.--><fig id="F2" position="float" orientation="portrait"><object-id xmlns:xlink="http://www.w3.org/1999/xlink" content-type="doi" xlink:type="simple">10.3897/zookeys.1255.147028.figure2</object-id><object-id xmlns:xlink="http://www.w3.org/1999/xlink" content-type="zenodo_dep_id" xlink:type="simple">17375637</object-id><object-id xmlns:xlink="http://www.w3.org/1999/xlink" content-type="arpha" xlink:type="simple">A589D1D5-FE33-5720-B02C-FD02B02A2CCB</object-id><label>Figure 2.</label><caption><p><tp:taxon-name><tp:taxon-name-part taxon-name-part-type="genus" reg="Pseudoglomeris">Pseudoglomeris</tp:taxon-name-part> (<tp:taxon-name-part taxon-name-part-type="subgenus" reg="Pseudoglomeris">Pseudoglomeris</tp:taxon-name-part>) <tp:taxon-name-part taxon-name-part-type="species" reg="sculpta">sculpta</tp:taxon-name-part></tp:taxon-name> (Bey-Bienko, 1958). A–J. Male: A. Male, dorsal view; B. Male, ventral view; C. Male pronotum, dorsal view; D. Male pronotum, ventral view; E. Supra-anal plate, ventral view; F. Subgenital plate, dorsal view; G. Male genitalia, dorsal view; H. Cleft phallomere, dorsal view; I. Apical half of middle phallomere, dorsal view; J. Hook-like phallomere, dorsal view; K–O. Female: K. Female, dorsal view; L. Female, ventral view; M. Female pronotum, ventral view; N. Female, arrowheads indicate pits; O. Main components of female external genitalia, arrowheads indicate small fold.</p></caption><graphic xmlns:xlink="http://www.w3.org/1999/xlink" xlink:href="zookeys-1255-313_article-147028__-g002.jpg" position="float" orientation="portrait" xlink:type="simple" id="oo_1440631.jpg"><uri content-type="original_file" xlink:type="simple">https://binary.pensoft.net/fig/1440631</uri></graphic></fig></tp:treatment-sec><ref-list><ref id="B13"><mixed-citation xmlns:xlink="http://www.w3.org/1999/xlink" xlink:type="simple"><person-group><name name-style="western"><surname>Li</surname><given-names>XR</given-names></name><name name-style="western"><surname>Wang</surname><given-names>LL</given-names></name><name name-style="western"><surname>Wang</surname><given-names>ZQ</given-names></name></person-group> (<year>2018</year>) <article-title>Rediscovered and new perisphaerine cockroaches from SW China with a review of subfamilial diagnosis (<tp:taxon-name><tp:taxon-name-part taxon-name-part-type="order">Blattodea</tp:taxon-name-part></tp:taxon-name>: <tp:taxon-name><tp:taxon-name-part taxon-name-part-type="family">Blaberidae</tp:taxon-name-part></tp:taxon-name>).</article-title><source>Zootaxa</source><volume>4410</volume>(<issue>2</issue>): <fpage>251</fpage>–<lpage>290</lpage>. <ext-link xlink:href="10.11646/zootaxa.4410.2.2" ext-link-type="doi" xlink:type="simple">https://doi.org/10.11646/zootaxa.4410.2.2</ext-link></mixed-citation></ref><ref id="B12"><mixed-citation xmlns:xlink="http://www.w3.org/1999/xlink" xlink:type="simple"><person-group><name name-style="western"><surname>Li</surname><given-names>XR</given-names></name></person-group> (<year>2021</year>) <article-title>Redescription of cockroach <tp:taxon-name><tp:taxon-name-part taxon-name-part-type="genus">Pseudoglomeris</tp:taxon-name-part> (<tp:taxon-name-part taxon-name-part-type="subgenus">Glomerexis</tp:taxon-name-part>) <tp:taxon-name-part taxon-name-part-type="species">tibetana</tp:taxon-name-part></tp:taxon-name> (Bey-Bienko, 1938) (<tp:taxon-name><tp:taxon-name-part taxon-name-part-type="suborder">Blattaria</tp:taxon-name-part></tp:taxon-name>: <tp:taxon-name><tp:taxon-name-part taxon-name-part-type="family">Blaberidae</tp:taxon-name-part></tp:taxon-name>: <tp:taxon-name><tp:taxon-name-part taxon-name-part-type="subfamily">Perisphaerinae</tp:taxon-name-part></tp:taxon-name>) From China.</article-title><source>Far Eastern Entomologist = Dal’nevostochnyi Entomolog</source><volume>442</volume>: <fpage>7</fpage>–<lpage>12</lpage>. <ext-link xlink:href="10.25221/fee.442.2" ext-link-type="doi" xlink:type="simple">https://doi.org/10.25221/fee.442.2</ext-link></mixed-citation></ref></ref-list></tp:taxon-treatment>
