# Supplementary material for: ﻿Matching females with males in Chinese species of the strongly dimorphic cockroach genus Pseudoglomeris Brunner von Wattenwyl, 1893 (Blattodea, Blaberidae, Perisphaerinae)
Source: Zookeys. 2025 Oct 15;1255:313–31. doi: 10.3897/zookeys.1255.147028 (PMC12676131; doi:10.3897/zookeys.1255.147028)
Supplement: XML Treatment for Pseudoglomeris (Pseudoglomeris) validamoderata [file zookeys.1255.147028-treatment3.xml]

<!DOCTYPE tp:taxon-treatment
  PUBLIC "-//TaxonX//DTD Taxonomic Treatment Publishing DTD v0 20100105//EN" "tax-treatment-NSO.dtd">
<tp:taxon-treatment xmlns:tp="http://www.plazi.org/taxpub"><tp:treatment-meta><kwd-group><label>Taxon classification</label><kwd>
                <named-content content-type="kingdom">Animalia</named-content>
              </kwd><kwd>
                <named-content content-type="order">Blattodea</named-content>
              </kwd><kwd>
                <named-content content-type="family">Blaberidae</named-content>
              </kwd></kwd-group><mixed-citation publication-type="journal"><person-group><name><surname>Liu</surname><given-names>Yi-Feng</given-names></name><name><surname>Zhou</surname><given-names>Tu-Nan</given-names></name><name><surname>Chen</surname><given-names>Sen</given-names></name><name><surname>Wang</surname><given-names>Zong-Qing</given-names></name></person-group><article-title>﻿Matching females with males in Chinese species of the strongly dimorphic cockroach genus <italic><tp:taxon-name><tp:taxon-name-part taxon-name-part-type="genus" reg="Pseudoglomeris">Pseudoglomeris</tp:taxon-name-part></tp:taxon-name></italic> Brunner von Wattenwyl, 1893 (<tp:taxon-name><tp:taxon-name-part taxon-name-part-type="order">Blattodea</tp:taxon-name-part></tp:taxon-name>, <tp:taxon-name><tp:taxon-name-part taxon-name-part-type="family">Blaberidae</tp:taxon-name-part></tp:taxon-name>, <tp:taxon-name><tp:taxon-name-part taxon-name-part-type="subfamily">Perisphaerinae</tp:taxon-name-part></tp:taxon-name>)</article-title><source>Zookeys</source><day>15</day><month>10</month><year>2025</year><volume>1255</volume><fpage>313</fpage><lpage>331</lpage><pub-id pub-id-type="doi">10.3897/zookeys.1255.147028</pub-id></mixed-citation></tp:treatment-meta><tp:nomenclature><label>﻿</label><tp:taxon-name><object-id xmlns:xlink="http://www.w3.org/1999/xlink" content-type="arpha" xlink:type="simple">5C2E6A6D-22AC-5C88-80AB-C4866401E3FF</object-id>
              <tp:taxon-name-part taxon-name-part-type="genus" reg="Pseudoglomeris">Pseudoglomeris</tp:taxon-name-part> (<tp:taxon-name-part taxon-name-part-type="subgenus" reg="Pseudoglomeris">Pseudoglomeris</tp:taxon-name-part>) <tp:taxon-name-part taxon-name-part-type="species" reg="valida">valida</tp:taxon-name-part><tp:taxon-name-part taxon-name-part-type="subspecies" reg="moderata">moderata</tp:taxon-name-part></tp:taxon-name><tp:taxon-authority>(Bey-Bienko, 1969)</tp:taxon-authority><xref ref-type="fig" rid="F3">Fig. 3</xref><tp:nomenclature-citation-list><tp:nomenclature-citation><tp:taxon-name>
                  <tp:taxon-name-part taxon-name-part-type="genus" reg="Trichoblatta">Trichoblatta</tp:taxon-name-part> <tp:taxon-name-part taxon-name-part-type="species" reg="valida">valida</tp:taxon-name-part> <tp:taxon-name-part taxon-name-part-type="subspecies" reg="moderata">moderata</tp:taxon-name-part></tp:taxon-name><comment>Bey-Bienko, 1969: 836 (in Russian); 1970: 530 (English version)—<xref ref-type="bibr" rid="B1">Anisyutkin 2003</xref>: 71.</comment></tp:nomenclature-citation><tp:nomenclature-citation><tp:taxon-name>
                  <tp:taxon-name-part taxon-name-part-type="genus" reg="Pseudoglomeris">Pseudoglomeris</tp:taxon-name-part> <tp:taxon-name-part taxon-name-part-type="species" reg="valida">valida</tp:taxon-name-part> <tp:taxon-name-part taxon-name-part-type="subspecies" reg="moderata">moderata</tp:taxon-name-part></tp:taxon-name><comment>(Bey-Bienko, 1969)—<xref ref-type="bibr" rid="B13">Li et al. 2018</xref>: 269. <tp:taxon-name><tp:taxon-name-part taxon-name-part-type="genus" reg="Pseudoglomeris">Pseudoglomeris</tp:taxon-name-part> (<tp:taxon-name-part taxon-name-part-type="subgenus" reg="Pseudoglomeris">Pseudoglomeris</tp:taxon-name-part>) <tp:taxon-name-part taxon-name-part-type="species" reg="valida">valida</tp:taxon-name-part> <tp:taxon-name-part taxon-name-part-type="subspecies" reg="moderata">moderata</tp:taxon-name-part></tp:taxon-name> (Bey-Bienko, 1969)—<xref ref-type="bibr" rid="B12">Li 2021</xref>: 9.</comment></tp:nomenclature-citation></tp:nomenclature-citation-list></tp:nomenclature><tp:treatment-sec sec-type="material" id="SECID0EF4AG"><title>Material examined.</title><p>China • 1 male &amp; 2 females; Guangxi Zhuang Autonomous Region, Guilin; 21 Apr. 2024; Hao-Fei Fan leg; <abbrev xmlns:xlink="http://www.w3.org/1999/xlink" content-type="institution" xlink:title="College of Plant Protection, Southwest University, Chongqing, China" id="ABBRID0EL4AG" xlink:type="simple">SWU</abbrev>-B-BB57-3 to 5 • 3 males; Guizhou Province, Duyun; 9 Nov. 2023; Hao Cui leg; <abbrev xmlns:xlink="http://www.w3.org/1999/xlink" content-type="institution" xlink:title="College of Plant Protection, Southwest University, Chongqing, China" id="ABBRID0EQ4AG" xlink:type="simple">SWU</abbrev>-B-BB60-1 to 3 • 1 female; Yunnan Province, Honghe Hani and Yi Autonomous Prefecture, Pingbian, Dawei Mountain; 2020; Lu Qiu leg; <abbrev xmlns:xlink="http://www.w3.org/1999/xlink" content-type="institution" xlink:title="College of Plant Protection, Southwest University, Chongqing, China" id="ABBRID0EV4AG" xlink:type="simple">SWU</abbrev>-B-BB54-1.</p><fig id="F3" position="float" orientation="portrait"><object-id xmlns:xlink="http://www.w3.org/1999/xlink" content-type="doi" xlink:type="simple">10.3897/zookeys.1255.147028.figure3</object-id><object-id xmlns:xlink="http://www.w3.org/1999/xlink" content-type="zenodo_dep_id" xlink:type="simple">17375641</object-id><object-id xmlns:xlink="http://www.w3.org/1999/xlink" content-type="arpha" xlink:type="simple">25861AFC-EF78-5D8E-ABB3-9826E96041DF</object-id><label>Figure 3.</label><caption><p><tp:taxon-name><tp:taxon-name-part taxon-name-part-type="genus" reg="Pseudoglomeris">Pseudoglomeris</tp:taxon-name-part> (<tp:taxon-name-part taxon-name-part-type="subgenus" reg="Pseudoglomeris">Pseudoglomeris</tp:taxon-name-part>) <tp:taxon-name-part taxon-name-part-type="species" reg="valida">valida</tp:taxon-name-part> <tp:taxon-name-part taxon-name-part-type="subspecies" reg="moderata">moderata</tp:taxon-name-part></tp:taxon-name> (Bey-Bienko, 1969) from Guilin. A–I. Male: A. Male, dorsal view; B. Male, ventral view; C. Male pronotum, ventral view; D. Supra-anal plate, ventral view; E. Subgenital plate, dorsal view; F. Male genitalia, dorsal view; G. Cleft phallomere, dorsal view, missing part is outlined with black lines; H. Apical half of middle phallomere, dorsal view; I. Hook-like phallomere, dorsal view; J–N. Female: J. Female, dorsal view; K. Female, ventral view; L. Female pronotum, ventral view; M. Female, arrowheads indicate pits; N. Main components of female external genitalia.</p></caption><graphic xmlns:xlink="http://www.w3.org/1999/xlink" xlink:href="zookeys-1255-313_article-147028__-g003.jpg" position="float" orientation="portrait" xlink:type="simple" id="oo_1440632.jpg"><uri content-type="original_file" xlink:type="simple">https://binary.pensoft.net/fig/1440632</uri></graphic></fig></tp:treatment-sec><tp:treatment-sec sec-type="description" id="SECID0E65AG"><title>Supplementary Description.</title><p><bold>Male.</bold> Body brown-black, antennae and tarsi brownish-yellow. R5 strong and wide; hook-apex sclerite strong.</p></tp:treatment-sec><tp:treatment-sec sec-type="diagnosis" id="SECID0EH6AG"><title>Diagnosis.</title><p>The male of this species is similar to <tp:taxon-name><tp:taxon-name-part taxon-name-part-type="genus" reg="Pseudoglomeris">P.</tp:taxon-name-part> (<tp:taxon-name-part taxon-name-part-type="subgenus" reg="Pseudoglomeris">P.</tp:taxon-name-part>) <tp:taxon-name-part taxon-name-part-type="species" reg="fallax">fallax</tp:taxon-name-part></tp:taxon-name> (Bey-Bienko, 1969). However, <tp:taxon-name><tp:taxon-name-part taxon-name-part-type="genus" reg="Pseudoglomeris">P.</tp:taxon-name-part> (<tp:taxon-name-part taxon-name-part-type="subgenus" reg="Pseudoglomeris">P.</tp:taxon-name-part>) <tp:taxon-name-part taxon-name-part-type="species" reg="valida">valida</tp:taxon-name-part> <tp:taxon-name-part taxon-name-part-type="subspecies" reg="moderata">moderata</tp:taxon-name-part></tp:taxon-name> can be distinguished by its wider R5. The females can be differentiated by their pit formula, namely, [1] of <tp:taxon-name><tp:taxon-name-part taxon-name-part-type="genus" reg="Pseudoglomeris">P.</tp:taxon-name-part> (<tp:taxon-name-part taxon-name-part-type="subgenus" reg="Pseudoglomeris">P.</tp:taxon-name-part>) <tp:taxon-name-part taxon-name-part-type="species" reg="fallax">fallax</tp:taxon-name-part></tp:taxon-name> and [3] of <tp:taxon-name><tp:taxon-name-part taxon-name-part-type="genus" reg="Pseudoglomeris">P.</tp:taxon-name-part> (<tp:taxon-name-part taxon-name-part-type="subgenus" reg="Pseudoglomeris">P.</tp:taxon-name-part>) <tp:taxon-name-part taxon-name-part-type="species" reg="valida">valida</tp:taxon-name-part> <tp:taxon-name-part taxon-name-part-type="subspecies" reg="moderata">moderata</tp:taxon-name-part></tp:taxon-name>.</p></tp:treatment-sec><tp:treatment-sec sec-type="remarks" id="SECID0ENBBG"><title>Remarks.</title><p>The drawings of this species by <xref ref-type="bibr" rid="B13">Li et al. (2018</xref>: fig. 26) were not published with the intended grayscale; therefore, the sclerotization of the female external genitalia appears paler than the original version. This is a problem also with <xref ref-type="bibr" rid="B13">Li et al.’s (2018)</xref> figure 40.</p></tp:treatment-sec><ref-list><ref id="B1"><mixed-citation xmlns:xlink="http://www.w3.org/1999/xlink" xlink:type="simple"><person-group><name name-style="western"><surname>Anisyutkin</surname><given-names>LN</given-names></name></person-group> (<year>2003</year>) <article-title>Contribution to knowledge of the cockroach subfamilies <tp:taxon-name><tp:taxon-name-part taxon-name-part-type="subfamily">Paranauphoetinae</tp:taxon-name-part></tp:taxon-name> (stat. n.), <tp:taxon-name><tp:taxon-name-part taxon-name-part-type="subfamily">Perisphaeriinae</tp:taxon-name-part></tp:taxon-name> and <tp:taxon-name><tp:taxon-name-part taxon-name-part-type="subfamily">Panesthiinae</tp:taxon-name-part></tp:taxon-name> (<tp:taxon-name><tp:taxon-name-part taxon-name-part-type="superorder">Dictyoptera</tp:taxon-name-part></tp:taxon-name>: <tp:taxon-name><tp:taxon-name-part taxon-name-part-type="family">Blaberidae</tp:taxon-name-part></tp:taxon-name>).</article-title><source>Zoosystematica Rossica</source><volume>12</volume>(<issue>1</issue>): <fpage>55</fpage>–<lpage>77</lpage>. <ext-link xlink:href="10.31610/zsr/2003.12.1.55" ext-link-type="doi" xlink:type="simple">https://doi.org/10.31610/zsr/2003.12.1.55</ext-link></mixed-citation></ref><ref id="B13"><mixed-citation xmlns:xlink="http://www.w3.org/1999/xlink" xlink:type="simple"><person-group><name name-style="western"><surname>Li</surname><given-names>XR</given-names></name><name name-style="western"><surname>Wang</surname><given-names>LL</given-names></name><name name-style="western"><surname>Wang</surname><given-names>ZQ</given-names></name></person-group> (<year>2018</year>) <article-title>Rediscovered and new perisphaerine cockroaches from SW China with a review of subfamilial diagnosis (<tp:taxon-name><tp:taxon-name-part taxon-name-part-type="order">Blattodea</tp:taxon-name-part></tp:taxon-name>: <tp:taxon-name><tp:taxon-name-part taxon-name-part-type="family">Blaberidae</tp:taxon-name-part></tp:taxon-name>).</article-title><source>Zootaxa</source><volume>4410</volume>(<issue>2</issue>): <fpage>251</fpage>–<lpage>290</lpage>. <ext-link xlink:href="10.11646/zootaxa.4410.2.2" ext-link-type="doi" xlink:type="simple">https://doi.org/10.11646/zootaxa.4410.2.2</ext-link></mixed-citation></ref><ref id="B12"><mixed-citation xmlns:xlink="http://www.w3.org/1999/xlink" xlink:type="simple"><person-group><name name-style="western"><surname>Li</surname><given-names>XR</given-names></name></person-group> (<year>2021</year>) <article-title>Redescription of cockroach <tp:taxon-name><tp:taxon-name-part taxon-name-part-type="genus">Pseudoglomeris</tp:taxon-name-part> (<tp:taxon-name-part taxon-name-part-type="subgenus">Glomerexis</tp:taxon-name-part>) <tp:taxon-name-part taxon-name-part-type="species">tibetana</tp:taxon-name-part></tp:taxon-name> (Bey-Bienko, 1938) (<tp:taxon-name><tp:taxon-name-part taxon-name-part-type="suborder">Blattaria</tp:taxon-name-part></tp:taxon-name>: <tp:taxon-name><tp:taxon-name-part taxon-name-part-type="family">Blaberidae</tp:taxon-name-part></tp:taxon-name>: <tp:taxon-name><tp:taxon-name-part taxon-name-part-type="subfamily">Perisphaerinae</tp:taxon-name-part></tp:taxon-name>) From China.</article-title><source>Far Eastern Entomologist = Dal’nevostochnyi Entomolog</source><volume>442</volume>: <fpage>7</fpage>–<lpage>12</lpage>. <ext-link xlink:href="10.25221/fee.442.2" ext-link-type="doi" xlink:type="simple">https://doi.org/10.25221/fee.442.2</ext-link></mixed-citation></ref></ref-list></tp:taxon-treatment>
