# Supplementary material for: ﻿Matching females with males in Chinese species of the strongly dimorphic cockroach genus Pseudoglomeris Brunner von Wattenwyl, 1893 (Blattodea, Blaberidae, Perisphaerinae)
Source: Zookeys. 2025 Oct 15;1255:313–31. doi: 10.3897/zookeys.1255.147028 (PMC12676131; doi:10.3897/zookeys.1255.147028)
Supplement: XML Treatment for Pseudoglomeris (Pseudoglomeris) fallax [file zookeys.1255.147028-treatment4.xml]

<!DOCTYPE tp:taxon-treatment
  PUBLIC "-//TaxonX//DTD Taxonomic Treatment Publishing DTD v0 20100105//EN" "tax-treatment-NSO.dtd">
<tp:taxon-treatment xmlns:tp="http://www.plazi.org/taxpub"><tp:treatment-meta><kwd-group><label>Taxon classification</label><kwd>
                <named-content content-type="kingdom">Animalia</named-content>
              </kwd><kwd>
                <named-content content-type="order">Blattodea</named-content>
              </kwd><kwd>
                <named-content content-type="family">Blaberidae</named-content>
              </kwd></kwd-group><mixed-citation publication-type="journal"><person-group><name><surname>Liu</surname><given-names>Yi-Feng</given-names></name><name><surname>Zhou</surname><given-names>Tu-Nan</given-names></name><name><surname>Chen</surname><given-names>Sen</given-names></name><name><surname>Wang</surname><given-names>Zong-Qing</given-names></name></person-group><article-title>﻿Matching females with males in Chinese species of the strongly dimorphic cockroach genus <italic><tp:taxon-name><tp:taxon-name-part taxon-name-part-type="genus" reg="Pseudoglomeris">Pseudoglomeris</tp:taxon-name-part></tp:taxon-name></italic> Brunner von Wattenwyl, 1893 (<tp:taxon-name><tp:taxon-name-part taxon-name-part-type="order">Blattodea</tp:taxon-name-part></tp:taxon-name>, <tp:taxon-name><tp:taxon-name-part taxon-name-part-type="family">Blaberidae</tp:taxon-name-part></tp:taxon-name>, <tp:taxon-name><tp:taxon-name-part taxon-name-part-type="subfamily">Perisphaerinae</tp:taxon-name-part></tp:taxon-name>)</article-title><source>Zookeys</source><day>15</day><month>10</month><year>2025</year><volume>1255</volume><fpage>313</fpage><lpage>331</lpage><pub-id pub-id-type="doi">10.3897/zookeys.1255.147028</pub-id></mixed-citation></tp:treatment-meta><tp:nomenclature><label>﻿</label><tp:taxon-name><object-id xmlns:xlink="http://www.w3.org/1999/xlink" content-type="arpha" xlink:type="simple">AB78D08C-6086-528E-B601-1A338F39B304</object-id>
              <tp:taxon-name-part taxon-name-part-type="genus" reg="Pseudoglomeris">Pseudoglomeris</tp:taxon-name-part> (<tp:taxon-name-part taxon-name-part-type="subgenus" reg="Pseudoglomeris">Pseudoglomeris</tp:taxon-name-part>) <tp:taxon-name-part taxon-name-part-type="species" reg="fallax">fallax</tp:taxon-name-part></tp:taxon-name><tp:taxon-authority>(Bey-Bienko, 1969)</tp:taxon-authority><xref ref-type="fig" rid="F4">Fig. 4</xref><tp:nomenclature-citation-list><tp:nomenclature-citation><tp:taxon-name>
                  <tp:taxon-name-part taxon-name-part-type="genus" reg="Trichoblatta">Trichoblatta</tp:taxon-name-part> <tp:taxon-name-part taxon-name-part-type="species" reg="fallax">fallax</tp:taxon-name-part></tp:taxon-name><comment>Bey-Bienko, 1969: 836 (in Russian); 1970: 531 (English version)—<xref ref-type="bibr" rid="B1">Anisyutkin 2003</xref>: 69.</comment></tp:nomenclature-citation><tp:nomenclature-citation><tp:taxon-name>
                  <tp:taxon-name-part taxon-name-part-type="genus" reg="Pseudoglomeris">Pseudoglomeris</tp:taxon-name-part> <tp:taxon-name-part taxon-name-part-type="species" reg="fallax">fallax</tp:taxon-name-part></tp:taxon-name><comment>(Bey-Bienko, 1969)—<xref ref-type="bibr" rid="B13">Li et al. 2018</xref>: 270.</comment></tp:nomenclature-citation><tp:nomenclature-citation><tp:taxon-name>
                  <tp:taxon-name-part taxon-name-part-type="genus" reg="Pseudoglomeris">Pseudoglomeris</tp:taxon-name-part> (<tp:taxon-name-part taxon-name-part-type="subgenus" reg="Pseudoglomeris">Pseudoglomeris</tp:taxon-name-part>) <tp:taxon-name-part taxon-name-part-type="species" reg="fallax">fallax</tp:taxon-name-part></tp:taxon-name><comment>(Bey-Bienko, 1969)—<xref ref-type="bibr" rid="B12">Li 2021</xref>: 9.</comment></tp:nomenclature-citation></tp:nomenclature-citation-list></tp:nomenclature><tp:treatment-sec sec-type="material" id="SECID0E6EBG"><title>Material examined.</title><p>China • 1 male; Fujian Province, Wuyi Mountain; <named-content xmlns:xlink="http://www.w3.org/1999/xlink" content-type="dwc:verbatimCoordinates" xlink:type="simple"><named-content content-type="geo-json" specific-use="{&#34;type&#34;:&#34;Point&#34;,&#34;coordinates&#34;:[118.013400,27.394300]}" id="NCID0EIFBG" xlink:type="simple">27.3943°N, 118.0134°E</named-content></named-content>, 7 Jul. 2013; Shi Yan leg; <abbrev xmlns:xlink="http://www.w3.org/1999/xlink" content-type="institution" xlink:title="College of Plant Protection, Southwest University, Chongqing, China" id="ABBRID0ENFBG" xlink:type="simple">SWU</abbrev>-B-BB62-1 • 1 female; Fujian Province, Fuding, Taimu Mountain; <named-content xmlns:xlink="http://www.w3.org/1999/xlink" content-type="dwc:verbatimCoordinates" xlink:type="simple"><named-content content-type="geo-json" specific-use="{&#34;type&#34;:&#34;Point&#34;,&#34;coordinates&#34;:[120.103500,27.063700]}" id="NCID0EVFBG" xlink:type="simple">27.0637°N, 120.1035°E</named-content></named-content>; 19 Jul. 2013; Shi Yan leg; <abbrev xmlns:xlink="http://www.w3.org/1999/xlink" content-type="institution" xlink:title="College of Plant Protection, Southwest University, Chongqing, China" id="ABBRID0E1FBG" xlink:type="simple">SWU</abbrev>-B-BB62-2 • 1 male &amp; 1 female; near Hubei Province Shengnongjia Wangyue Hotel; Jul. 2023; Wei Han leg; <abbrev xmlns:xlink="http://www.w3.org/1999/xlink" content-type="institution" xlink:title="College of Plant Protection, Southwest University, Chongqing, China" id="ABBRID0E6FBG" xlink:type="simple">SWU</abbrev>-B-BB61-1 to 2 • 1 female; Sichuan Province, Huaying, Gaodeng Mountain; 1 Jan. 2024; Yi-Feng Liu leg; <abbrev xmlns:xlink="http://www.w3.org/1999/xlink" content-type="institution" xlink:title="College of Plant Protection, Southwest University, Chongqing, China" id="ABBRID0EEGBG" xlink:type="simple">SWU</abbrev>-B-BB65-1.</p></tp:treatment-sec><tp:treatment-sec sec-type="description" id="SECID0EJGBG"><title>Supplementary description.</title><p><bold>Male. <italic>Coloration</italic></bold>: head and face black; ocelli pale; antennal sockets white; antenna brown; labial palp and maxillary palp orange-yellow. Pronotum and tegmina black or dark brown. Legs black; tarsi orange-yellow; pulvilli and arolia white. Abdomen black or dark brown. <bold><italic>Head</italic></bold>: roundly triangular, as wide as 1/3 width of pronotum, middle of frons exhibits a concavity; surface with slight metallic luster or not; eyes large and reniform, interocular space at vertex narrow; ocelli round or triangular; antennal sockets round, larger than or equal to ocelli (Fig. <xref ref-type="fig" rid="F4">4C</xref>). <bold><italic>Pronotum</italic></bold>: transverse, anterior margin curved, posterior margin flattened, disc convex; dorsal surface with punctations; ventrum with typical carinae at sides, which end with a lobe (Fig. <xref ref-type="fig" rid="F4">4A, C</xref>). <bold><italic>Tegmina</italic></bold>: fully developed, elongate oval, extending beyond end of abdomen; venation with lots of obvious cells composed by longitudinal veins and numerous cross-veins (Fig. <xref ref-type="fig" rid="F4">4A</xref>). <bold><italic>Legs</italic></bold>: front femur type C1; hind and middle legs each have one spine on posterior margin of femur and base. <bold><italic>Abdomen</italic></bold>: soft; subgenital plate with a large membranous area on right side; styli present on both sides (Fig. <xref ref-type="fig" rid="F4">4E</xref>); paraprocts obvious and apex rounded, left one stouter than right one (Fig. <xref ref-type="fig" rid="F4">4D</xref>). <bold><italic>Genitalia</italic></bold>: distal half of R5 slightly slender; terminal part of hook-apex sclerite bifurcate (Fig. <xref ref-type="fig" rid="F4">4F–I</xref>).</p><fig id="F4" position="float" orientation="portrait"><object-id xmlns:xlink="http://www.w3.org/1999/xlink" content-type="doi" xlink:type="simple">10.3897/zookeys.1255.147028.figure4</object-id><object-id xmlns:xlink="http://www.w3.org/1999/xlink" content-type="zenodo_dep_id" xlink:type="simple">17375645</object-id><object-id xmlns:xlink="http://www.w3.org/1999/xlink" content-type="arpha" xlink:type="simple">1EEB09D6-D65E-5CD7-9D76-EC6146CF567C</object-id><label>Figure 4.</label><caption><p><tp:taxon-name><tp:taxon-name-part taxon-name-part-type="genus" reg="Pseudoglomeris">Pseudoglomeris</tp:taxon-name-part> (<tp:taxon-name-part taxon-name-part-type="subgenus" reg="Pseudoglomeris">Pseudoglomeris</tp:taxon-name-part>) <tp:taxon-name-part taxon-name-part-type="species" reg="fallax">fallax</tp:taxon-name-part></tp:taxon-name> (Bey-Bienko, 1969). A–I. Male from Wuyi Mountain: A. Male, dorsal view; B. Male, ventral view; C. Male pronotum, ventral view; D. Supra-anal plate, ventral view; E. Subgenital plate, dorsal view; F. Male genitalia, dorsal view; G. Cleft phallomere, dorsal view; H. Apical half of middle phallomere, dorsal view; I. Hook-like phallomere, dorsal view; J–N. Female from Taimu Mountain: J. Female, dorsal view; K. Female, ventral view; L. Female pronotum, ventral view; M. Female, arrowheads indicate pits; N. Main components of female external genitalia.</p></caption><graphic xmlns:xlink="http://www.w3.org/1999/xlink" xlink:href="zookeys-1255-313_article-147028__-g004.jpg" position="float" orientation="portrait" xlink:type="simple" id="oo_1440633.jpg"><uri content-type="original_file" xlink:type="simple">https://binary.pensoft.net/fig/1440633</uri></graphic></fig><p><bold>Female. <italic>Coloration</italic></bold>: head and face black; ocelli pale or invisible; antennal sockets white; antenna brown; labial palp and maxillary palp orange-yellow. Pronotum and tegmina black or dark brown. Legs black; tarsi orange-yellow; pulvilli and arolia white. Abdomen black or dark brown. <bold><italic>Head</italic></bold>: rounder than male; width of head 1/3 width of pronotum; middle of frons exhibits a concavity but not obvious; eyes large and reniform, interocular space on vertex wider than in males; ocelli round or triangular, smaller than that of males; antennal sockets round, bigger than ocelli; length and shape of antenna. <bold><italic>Pronotum</italic></bold>: transverse, anterior margin curved, posterior margin truncate, dorsal surface with punctations but almost smooth; thicker than in males; disk convex; ventral pronotum with typical carinae at sides (Fig. <xref ref-type="fig" rid="F4">4J, L</xref>). Tegmina and hindwing absent. <bold><italic>Legs</italic></bold>: front femur type C1; hind and middle legs each have one spine on posterior margin of the femur and base. <bold><italic>Abdomen</italic></bold>: integument hardened (Fig. <xref ref-type="fig" rid="F4">4J, K</xref>); pit formula [3] (Fig. <xref ref-type="fig" rid="F4">4M</xref>). Cerci very short, with only one segment. Supra-anal plate transversely oval, anterior margin truncate, posterior margin curved; dorsal surface with punctations (Fig. <xref ref-type="fig" rid="F4">4M</xref>).</p></tp:treatment-sec><tp:treatment-sec sec-type="diagnosis" id="SECID0EAKBG"><title>Diagnosis.</title><p>Refer to the diagnosis of <tp:taxon-name><tp:taxon-name-part taxon-name-part-type="genus" reg="Pseudoglomeris">P.</tp:taxon-name-part> (<tp:taxon-name-part taxon-name-part-type="subgenus" reg="Pseudoglomeris">P.</tp:taxon-name-part>) <tp:taxon-name-part taxon-name-part-type="species" reg="valida">valida</tp:taxon-name-part> <tp:taxon-name-part taxon-name-part-type="subspecies" reg="moderata">moderata</tp:taxon-name-part></tp:taxon-name>.</p></tp:treatment-sec><ref-list><ref id="B1"><mixed-citation xmlns:xlink="http://www.w3.org/1999/xlink" xlink:type="simple"><person-group><name name-style="western"><surname>Anisyutkin</surname><given-names>LN</given-names></name></person-group> (<year>2003</year>) <article-title>Contribution to knowledge of the cockroach subfamilies <tp:taxon-name><tp:taxon-name-part taxon-name-part-type="subfamily">Paranauphoetinae</tp:taxon-name-part></tp:taxon-name> (stat. n.), <tp:taxon-name><tp:taxon-name-part taxon-name-part-type="subfamily">Perisphaeriinae</tp:taxon-name-part></tp:taxon-name> and <tp:taxon-name><tp:taxon-name-part taxon-name-part-type="subfamily">Panesthiinae</tp:taxon-name-part></tp:taxon-name> (<tp:taxon-name><tp:taxon-name-part taxon-name-part-type="superorder">Dictyoptera</tp:taxon-name-part></tp:taxon-name>: <tp:taxon-name><tp:taxon-name-part taxon-name-part-type="family">Blaberidae</tp:taxon-name-part></tp:taxon-name>).</article-title><source>Zoosystematica Rossica</source><volume>12</volume>(<issue>1</issue>): <fpage>55</fpage>–<lpage>77</lpage>. <ext-link xlink:href="10.31610/zsr/2003.12.1.55" ext-link-type="doi" xlink:type="simple">https://doi.org/10.31610/zsr/2003.12.1.55</ext-link></mixed-citation></ref><ref id="B13"><mixed-citation xmlns:xlink="http://www.w3.org/1999/xlink" xlink:type="simple"><person-group><name name-style="western"><surname>Li</surname><given-names>XR</given-names></name><name name-style="western"><surname>Wang</surname><given-names>LL</given-names></name><name name-style="western"><surname>Wang</surname><given-names>ZQ</given-names></name></person-group> (<year>2018</year>) <article-title>Rediscovered and new perisphaerine cockroaches from SW China with a review of subfamilial diagnosis (<tp:taxon-name><tp:taxon-name-part taxon-name-part-type="order">Blattodea</tp:taxon-name-part></tp:taxon-name>: <tp:taxon-name><tp:taxon-name-part taxon-name-part-type="family">Blaberidae</tp:taxon-name-part></tp:taxon-name>).</article-title><source>Zootaxa</source><volume>4410</volume>(<issue>2</issue>): <fpage>251</fpage>–<lpage>290</lpage>. <ext-link xlink:href="10.11646/zootaxa.4410.2.2" ext-link-type="doi" xlink:type="simple">https://doi.org/10.11646/zootaxa.4410.2.2</ext-link></mixed-citation></ref><ref id="B12"><mixed-citation xmlns:xlink="http://www.w3.org/1999/xlink" xlink:type="simple"><person-group><name name-style="western"><surname>Li</surname><given-names>XR</given-names></name></person-group> (<year>2021</year>) <article-title>Redescription of cockroach <tp:taxon-name><tp:taxon-name-part taxon-name-part-type="genus">Pseudoglomeris</tp:taxon-name-part> (<tp:taxon-name-part taxon-name-part-type="subgenus">Glomerexis</tp:taxon-name-part>) <tp:taxon-name-part taxon-name-part-type="species">tibetana</tp:taxon-name-part></tp:taxon-name> (Bey-Bienko, 1938) (<tp:taxon-name><tp:taxon-name-part taxon-name-part-type="suborder">Blattaria</tp:taxon-name-part></tp:taxon-name>: <tp:taxon-name><tp:taxon-name-part taxon-name-part-type="family">Blaberidae</tp:taxon-name-part></tp:taxon-name>: <tp:taxon-name><tp:taxon-name-part taxon-name-part-type="subfamily">Perisphaerinae</tp:taxon-name-part></tp:taxon-name>) From China.</article-title><source>Far Eastern Entomologist = Dal’nevostochnyi Entomolog</source><volume>442</volume>: <fpage>7</fpage>–<lpage>12</lpage>. <ext-link xlink:href="10.25221/fee.442.2" ext-link-type="doi" xlink:type="simple">https://doi.org/10.25221/fee.442.2</ext-link></mixed-citation></ref></ref-list></tp:taxon-treatment>
