# Supplementary material for: ﻿Matching females with males in Chinese species of the strongly dimorphic cockroach genus Pseudoglomeris Brunner von Wattenwyl, 1893 (Blattodea, Blaberidae, Perisphaerinae)
Source: Zookeys. 2025 Oct 15;1255:313–31. doi: 10.3897/zookeys.1255.147028 (PMC12676131; doi:10.3897/zookeys.1255.147028)
Supplement: XML Treatment for Pseudoglomeris (Pseudoglomeris) beybienkoi [file zookeys.1255.147028-treatment5.xml]

<!DOCTYPE tp:taxon-treatment
  PUBLIC "-//TaxonX//DTD Taxonomic Treatment Publishing DTD v0 20100105//EN" "tax-treatment-NSO.dtd">
<tp:taxon-treatment xmlns:tp="http://www.plazi.org/taxpub"><tp:treatment-meta><kwd-group><label>Taxon classification</label><kwd>
                <named-content content-type="kingdom">Animalia</named-content>
              </kwd><kwd>
                <named-content content-type="order">Blattodea</named-content>
              </kwd><kwd>
                <named-content content-type="family">Blaberidae</named-content>
              </kwd></kwd-group><mixed-citation publication-type="journal"><person-group><name><surname>Liu</surname><given-names>Yi-Feng</given-names></name><name><surname>Zhou</surname><given-names>Tu-Nan</given-names></name><name><surname>Chen</surname><given-names>Sen</given-names></name><name><surname>Wang</surname><given-names>Zong-Qing</given-names></name></person-group><article-title>﻿Matching females with males in Chinese species of the strongly dimorphic cockroach genus <italic><tp:taxon-name><tp:taxon-name-part taxon-name-part-type="genus" reg="Pseudoglomeris">Pseudoglomeris</tp:taxon-name-part></tp:taxon-name></italic> Brunner von Wattenwyl, 1893 (<tp:taxon-name><tp:taxon-name-part taxon-name-part-type="order">Blattodea</tp:taxon-name-part></tp:taxon-name>, <tp:taxon-name><tp:taxon-name-part taxon-name-part-type="family">Blaberidae</tp:taxon-name-part></tp:taxon-name>, <tp:taxon-name><tp:taxon-name-part taxon-name-part-type="subfamily">Perisphaerinae</tp:taxon-name-part></tp:taxon-name>)</article-title><source>Zookeys</source><day>15</day><month>10</month><year>2025</year><volume>1255</volume><fpage>313</fpage><lpage>331</lpage><pub-id pub-id-type="doi">10.3897/zookeys.1255.147028</pub-id></mixed-citation></tp:treatment-meta><tp:nomenclature><label>﻿</label><tp:taxon-name><object-id xmlns:xlink="http://www.w3.org/1999/xlink" content-type="arpha" xlink:type="simple">FB32B0DC-34B5-5066-85B4-2AFD063511D9</object-id>
              <tp:taxon-name-part taxon-name-part-type="genus" reg="Pseudoglomeris">Pseudoglomeris</tp:taxon-name-part> (<tp:taxon-name-part taxon-name-part-type="subgenus" reg="Pseudoglomeris">Pseudoglomeris</tp:taxon-name-part>) <tp:taxon-name-part taxon-name-part-type="species" reg="beybienkoi">beybienkoi</tp:taxon-name-part></tp:taxon-name><tp:taxon-authority>(Anisyutkin, 2003)</tp:taxon-authority><xref ref-type="fig" rid="F5">Fig. 5</xref><tp:nomenclature-citation-list><tp:nomenclature-citation><tp:taxon-name>
                  <tp:taxon-name-part taxon-name-part-type="genus" reg="Trichoblatta">Trichoblatta</tp:taxon-name-part> <tp:taxon-name-part taxon-name-part-type="species" reg="beybienkoi">beybienkoi</tp:taxon-name-part></tp:taxon-name><comment>Anisyutkin, 2003: 65.</comment></tp:nomenclature-citation><tp:nomenclature-citation><tp:taxon-name>
                  <tp:taxon-name-part taxon-name-part-type="genus" reg="Pseudoglomeris">Pseudoglomeris</tp:taxon-name-part> <tp:taxon-name-part taxon-name-part-type="species" reg="angustifolia">angustifolia</tp:taxon-name-part></tp:taxon-name><comment>(Wang &amp; Che, 2011)—<xref ref-type="bibr" rid="B13">Li et al. 2018</xref>: 272. <tp:taxon-name><tp:taxon-name-part taxon-name-part-type="genus" reg="Pseudoglomeris">Pseudoglomeris</tp:taxon-name-part> (<tp:taxon-name-part taxon-name-part-type="subgenus" reg="Pseudoglomeris">Pseudoglomeris</tp:taxon-name-part>) <tp:taxon-name-part taxon-name-part-type="species" reg="beybienkoi">beybienkoi</tp:taxon-name-part></tp:taxon-name> (Anisyutkin, 2003)—<xref ref-type="bibr" rid="B12">Li 2021</xref>: 9.</comment></tp:nomenclature-citation></tp:nomenclature-citation-list></tp:nomenclature><tp:treatment-sec sec-type="material" id="SECID0EUNBG"><title>Material examined.</title><p>China • 3 males &amp; 6 females; Yunnan Province, Dali Bai Autonomous Prefecture, Weishan Yizu Huizu Autonomous County, Weibao Mountain; 2286 m elev.; <named-content xmlns:xlink="http://www.w3.org/1999/xlink" content-type="dwc:verbatimCoordinates" xlink:type="simple"><named-content content-type="geo-json" specific-use="{&#34;type&#34;:&#34;Point&#34;,&#34;coordinates&#34;:[100.349900,25.180100]}" id="NCID0E4NBG" xlink:type="simple">25.1801°N, 100.3499°E</named-content></named-content>; 22 Apr. 2024; Yi-Feng Liu, Peng-Hui Hu, Sen-Chen, Tu-Nan Zhou leg; <abbrev xmlns:xlink="http://www.w3.org/1999/xlink" content-type="institution" xlink:title="College of Plant Protection, Southwest University, Chongqing, China" id="ABBRID0ECOBG" xlink:type="simple">SWU</abbrev>-B-BB52-2 to 10 • 5 males &amp; 1 female; Guizhou Province, Guiyang, Guiyang Forest Park; <named-content xmlns:xlink="http://www.w3.org/1999/xlink" content-type="dwc:verbatimCoordinates" xlink:type="simple"><named-content content-type="geo-json" specific-use="{&#34;type&#34;:&#34;Point&#34;,&#34;coordinates&#34;:[106.760000,26.550000]}" id="NCID0EKOBG" xlink:type="simple">26.55°N, 106.76°E</named-content></named-content>; 5 Mar. 2019; Qiu Lu, Wen-Bo Deng, Sen Chen, Shu-Ran Liao, He-Jia Jun, Yi-Shu Wang, Jin-Du Ting &amp; Li-Bo Yan leg; <abbrev xmlns:xlink="http://www.w3.org/1999/xlink" content-type="institution" xlink:title="College of Plant Protection, Southwest University, Chongqing, China" id="ABBRID0EPOBG" xlink:type="simple">SWU</abbrev>-B-BB53-1 to 6 • 1 male &amp; 4 females; Yunnan Province, Honghe Hani and Yi Autonomous Prefecture, Gejiu, Yin Mountain; 2063 m elev.; <named-content xmlns:xlink="http://www.w3.org/1999/xlink" content-type="dwc:verbatimCoordinates" xlink:type="simple"><named-content content-type="geo-json" specific-use="{&#34;type&#34;:&#34;Point&#34;,&#34;coordinates&#34;:[103.169000,23.381700]}" id="NCID0EXOBG" xlink:type="simple">23.3817°N, 103.1690°E</named-content></named-content>; 7 Feb. 2024; Yi-Feng Liu leg; <abbrev xmlns:xlink="http://www.w3.org/1999/xlink" content-type="institution" xlink:title="College of Plant Protection, Southwest University, Chongqing, China" id="ABBRID0E3OBG" xlink:type="simple">SWU</abbrev>-B-BB53-1 to 5 • 1 male; Yunnan Province, Xinping Yi and Dai Autonomous County, Jinshan Primeval Forest, 10 May 2016; Lu Qiu, Zhi-Wei Qiu leg; <abbrev xmlns:xlink="http://www.w3.org/1999/xlink" content-type="institution" xlink:title="College of Plant Protection, Southwest University, Chongqing, China" id="ABBRID0EBPBG" xlink:type="simple">SWU</abbrev>-B-BB52-1.</p><fig id="F5" position="float" orientation="portrait"><object-id xmlns:xlink="http://www.w3.org/1999/xlink" content-type="doi" xlink:type="simple">10.3897/zookeys.1255.147028.figure5</object-id><object-id xmlns:xlink="http://www.w3.org/1999/xlink" content-type="zenodo_dep_id" xlink:type="simple">17375647</object-id><object-id xmlns:xlink="http://www.w3.org/1999/xlink" content-type="arpha" xlink:type="simple">251C4164-D4FE-5987-B5EC-07654F311EEC</object-id><label>Figure 5.</label><caption><p><tp:taxon-name><tp:taxon-name-part taxon-name-part-type="genus" reg="Pseudoglomeris">Pseudoglomeris</tp:taxon-name-part> (<tp:taxon-name-part taxon-name-part-type="subgenus" reg="Pseudoglomeris">Pseudoglomeris</tp:taxon-name-part>) <tp:taxon-name-part taxon-name-part-type="species" reg="beybienkoi">beybienkoi</tp:taxon-name-part></tp:taxon-name> (Anisyutkin, 2003) from Guiyang. A–I. Male: A. Male, dorsal view; B. Male, ventral view; C. Male pronotum, ventral view; D. Supra-anal plate, ventral view; E. Subgenital plate, dorsal view; F. Male genitalia, dorsal view; G. Cleft phallomere, dorsal view; H. Apical half of middle phallomere, dorsal view; I. Hook-like phallomere, dorsal view; J–M. Female: J. Female, dorsal view; K. Female, ventral view; L. Female pronotum, ventral view; M. Female, arrowheads indicate pits; N. Main components of female external genitalia.</p></caption><graphic xmlns:xlink="http://www.w3.org/1999/xlink" xlink:href="zookeys-1255-313_article-147028__-g005.jpg" position="float" orientation="portrait" xlink:type="simple" id="oo_1440626.jpg"><uri content-type="original_file" xlink:type="simple">https://binary.pensoft.net/fig/1440626</uri></graphic></fig></tp:treatment-sec><tp:treatment-sec sec-type="description" id="SECID0EHQBG"><title>Supplementary description.</title><p><bold>Male.</bold> The apex of R5 extends upwards and to the right.</p></tp:treatment-sec><tp:treatment-sec sec-type="diagnosis" id="SECID0EPQBG"><title>Diagnosis.</title><p>The females of this species are similar to <tp:taxon-name><tp:taxon-name-part taxon-name-part-type="genus" reg="Pseudoglomeris">P.</tp:taxon-name-part> (<tp:taxon-name-part taxon-name-part-type="subgenus" reg="Pseudoglomeris">P.</tp:taxon-name-part>) <tp:taxon-name-part taxon-name-part-type="species" reg="montana">montana</tp:taxon-name-part></tp:taxon-name> and <tp:taxon-name><tp:taxon-name-part taxon-name-part-type="genus" reg="Pseudoglomeris">P.</tp:taxon-name-part> (<tp:taxon-name-part taxon-name-part-type="subgenus" reg="Pseudoglomeris">P.</tp:taxon-name-part>) <tp:taxon-name-part taxon-name-part-type="species" reg="magnifica">magnifica</tp:taxon-name-part></tp:taxon-name>, but they can be differentiated by their pit formula, [1] in <tp:taxon-name><tp:taxon-name-part taxon-name-part-type="genus" reg="Pseudoglomeris">P.</tp:taxon-name-part> (<tp:taxon-name-part taxon-name-part-type="subgenus" reg="Pseudoglomeris">P.</tp:taxon-name-part>) <tp:taxon-name-part taxon-name-part-type="species" reg="beybienkoi">beybienkoi</tp:taxon-name-part></tp:taxon-name>, [2] in <tp:taxon-name><tp:taxon-name-part taxon-name-part-type="genus" reg="Pseudoglomeris">P.</tp:taxon-name-part> (<tp:taxon-name-part taxon-name-part-type="subgenus" reg="Pseudoglomeris">P.</tp:taxon-name-part>) <tp:taxon-name-part taxon-name-part-type="species" reg="montana">montana</tp:taxon-name-part></tp:taxon-name> and [4–6] in <tp:taxon-name><tp:taxon-name-part taxon-name-part-type="genus" reg="Pseudoglomeris">P.</tp:taxon-name-part> (<tp:taxon-name-part taxon-name-part-type="subgenus" reg="Pseudoglomeris">P.</tp:taxon-name-part>) <tp:taxon-name-part taxon-name-part-type="species" reg="magnifica">magnifica</tp:taxon-name-part></tp:taxon-name>. The male of this species resembles <tp:taxon-name><tp:taxon-name-part taxon-name-part-type="genus" reg="Pseudoglomeris">P.</tp:taxon-name-part> (<tp:taxon-name-part taxon-name-part-type="subgenus" reg="Pseudoglomeris">P.</tp:taxon-name-part>) <tp:taxon-name-part taxon-name-part-type="species" reg="magnifica">magnifica</tp:taxon-name-part></tp:taxon-name>, but they can be distinguished by the broad and oval pronotum of <tp:taxon-name><tp:taxon-name-part taxon-name-part-type="genus" reg="Pseudoglomeris">P.</tp:taxon-name-part> (<tp:taxon-name-part taxon-name-part-type="subgenus" reg="Pseudoglomeris">P.</tp:taxon-name-part>) <tp:taxon-name-part taxon-name-part-type="species" reg="magnifica">magnifica</tp:taxon-name-part></tp:taxon-name>.</p></tp:treatment-sec><tp:treatment-sec sec-type="remarks" id="SECID0EXTBG"><title>Remarks.</title><p>The drawings of this species by <xref ref-type="bibr" rid="B13">Li et al. (2018</xref>: fig. 30) were not published with the intended grayscale; therefore, parts of the sclerotizations appear oddly darker than the original version.</p></tp:treatment-sec><ref-list><ref id="B13"><mixed-citation xmlns:xlink="http://www.w3.org/1999/xlink" xlink:type="simple"><person-group><name name-style="western"><surname>Li</surname><given-names>XR</given-names></name><name name-style="western"><surname>Wang</surname><given-names>LL</given-names></name><name name-style="western"><surname>Wang</surname><given-names>ZQ</given-names></name></person-group> (<year>2018</year>) <article-title>Rediscovered and new perisphaerine cockroaches from SW China with a review of subfamilial diagnosis (<tp:taxon-name><tp:taxon-name-part taxon-name-part-type="order">Blattodea</tp:taxon-name-part></tp:taxon-name>: <tp:taxon-name><tp:taxon-name-part taxon-name-part-type="family">Blaberidae</tp:taxon-name-part></tp:taxon-name>).</article-title><source>Zootaxa</source><volume>4410</volume>(<issue>2</issue>): <fpage>251</fpage>–<lpage>290</lpage>. <ext-link xlink:href="10.11646/zootaxa.4410.2.2" ext-link-type="doi" xlink:type="simple">https://doi.org/10.11646/zootaxa.4410.2.2</ext-link></mixed-citation></ref><ref id="B12"><mixed-citation xmlns:xlink="http://www.w3.org/1999/xlink" xlink:type="simple"><person-group><name name-style="western"><surname>Li</surname><given-names>XR</given-names></name></person-group> (<year>2021</year>) <article-title>Redescription of cockroach <tp:taxon-name><tp:taxon-name-part taxon-name-part-type="genus">Pseudoglomeris</tp:taxon-name-part> (<tp:taxon-name-part taxon-name-part-type="subgenus">Glomerexis</tp:taxon-name-part>) <tp:taxon-name-part taxon-name-part-type="species">tibetana</tp:taxon-name-part></tp:taxon-name> (Bey-Bienko, 1938) (<tp:taxon-name><tp:taxon-name-part taxon-name-part-type="suborder">Blattaria</tp:taxon-name-part></tp:taxon-name>: <tp:taxon-name><tp:taxon-name-part taxon-name-part-type="family">Blaberidae</tp:taxon-name-part></tp:taxon-name>: <tp:taxon-name><tp:taxon-name-part taxon-name-part-type="subfamily">Perisphaerinae</tp:taxon-name-part></tp:taxon-name>) From China.</article-title><source>Far Eastern Entomologist = Dal’nevostochnyi Entomolog</source><volume>442</volume>: <fpage>7</fpage>–<lpage>12</lpage>. <ext-link xlink:href="10.25221/fee.442.2" ext-link-type="doi" xlink:type="simple">https://doi.org/10.25221/fee.442.2</ext-link></mixed-citation></ref></ref-list></tp:taxon-treatment>
