# Supplementary material for: ﻿Matching females with males in Chinese species of the strongly dimorphic cockroach genus Pseudoglomeris Brunner von Wattenwyl, 1893 (Blattodea, Blaberidae, Perisphaerinae)
Source: Zookeys. 2025 Oct 15;1255:313–31. doi: 10.3897/zookeys.1255.147028 (PMC12676131; doi:10.3897/zookeys.1255.147028)
Supplement: XML Treatment for Pseudoglomeris (Glomerexis) semisulcata [file zookeys.1255.147028-treatment6.xml]

<!DOCTYPE tp:taxon-treatment
  PUBLIC "-//TaxonX//DTD Taxonomic Treatment Publishing DTD v0 20100105//EN" "tax-treatment-NSO.dtd">
<tp:taxon-treatment xmlns:tp="http://www.plazi.org/taxpub"><tp:treatment-meta><kwd-group><label>Taxon classification</label><kwd>
                <named-content content-type="kingdom">Animalia</named-content>
              </kwd><kwd>
                <named-content content-type="order">Blattodea</named-content>
              </kwd><kwd>
                <named-content content-type="family">Blaberidae</named-content>
              </kwd></kwd-group><mixed-citation publication-type="journal"><person-group><name><surname>Liu</surname><given-names>Yi-Feng</given-names></name><name><surname>Zhou</surname><given-names>Tu-Nan</given-names></name><name><surname>Chen</surname><given-names>Sen</given-names></name><name><surname>Wang</surname><given-names>Zong-Qing</given-names></name></person-group><article-title>﻿Matching females with males in Chinese species of the strongly dimorphic cockroach genus <italic><tp:taxon-name><tp:taxon-name-part taxon-name-part-type="genus" reg="Pseudoglomeris">Pseudoglomeris</tp:taxon-name-part></tp:taxon-name></italic> Brunner von Wattenwyl, 1893 (<tp:taxon-name><tp:taxon-name-part taxon-name-part-type="order">Blattodea</tp:taxon-name-part></tp:taxon-name>, <tp:taxon-name><tp:taxon-name-part taxon-name-part-type="family">Blaberidae</tp:taxon-name-part></tp:taxon-name>, <tp:taxon-name><tp:taxon-name-part taxon-name-part-type="subfamily">Perisphaerinae</tp:taxon-name-part></tp:taxon-name>)</article-title><source>Zookeys</source><day>15</day><month>10</month><year>2025</year><volume>1255</volume><fpage>313</fpage><lpage>331</lpage><pub-id pub-id-type="doi">10.3897/zookeys.1255.147028</pub-id></mixed-citation></tp:treatment-meta><tp:nomenclature><label>﻿</label><tp:taxon-name><object-id xmlns:xlink="http://www.w3.org/1999/xlink" content-type="arpha" xlink:type="simple">DEFBB6D4-1F4B-5DC9-8571-8F1D1DF4DE5E</object-id>
              <tp:taxon-name-part taxon-name-part-type="genus" reg="Pseudoglomeris">Pseudoglomeris</tp:taxon-name-part> (<tp:taxon-name-part taxon-name-part-type="subgenus" reg="Glomerexis">Glomerexis</tp:taxon-name-part>) <tp:taxon-name-part taxon-name-part-type="species" reg="semisulcata">semisulcata</tp:taxon-name-part></tp:taxon-name><tp:taxon-authority>Hanitsch, 1924</tp:taxon-authority><xref ref-type="fig" rid="F6">Fig. 6</xref><tp:nomenclature-citation-list><tp:nomenclature-citation><tp:taxon-name>
                  <tp:taxon-name-part taxon-name-part-type="genus" reg="Pseudoglomeris">Pseudoglomeris</tp:taxon-name-part> <tp:taxon-name-part taxon-name-part-type="species" reg="semisulcata">semisulcata</tp:taxon-name-part></tp:taxon-name><comment>Hanitsch, 1924: 338, locality China, Yunnan.</comment></tp:nomenclature-citation><tp:nomenclature-citation><tp:taxon-name>
                  <tp:taxon-name-part taxon-name-part-type="genus" reg="Trichoblatta">Trichoblatta</tp:taxon-name-part> <tp:taxon-name-part taxon-name-part-type="species" reg="semisulcata">semisulcata</tp:taxon-name-part></tp:taxon-name><comment>—Princis, 1964: 209.</comment></tp:nomenclature-citation><tp:nomenclature-citation><tp:taxon-name>
                  <tp:taxon-name-part taxon-name-part-type="genus" reg="Pseudoglomeris">Pseudoglomeris</tp:taxon-name-part> <tp:taxon-name-part taxon-name-part-type="species" reg="angustifolia">angustifolia</tp:taxon-name-part></tp:taxon-name><comment>(Wang &amp; Che, 2011)—<xref ref-type="bibr" rid="B13">Li et al. 2018</xref>: 27.</comment></tp:nomenclature-citation><tp:nomenclature-citation><tp:taxon-name>
                  <tp:taxon-name-part taxon-name-part-type="genus" reg="Pseudoglomeris">Pseudoglomeris</tp:taxon-name-part> (<tp:taxon-name-part taxon-name-part-type="subgenus" reg="Glomerexis">Glomerexis</tp:taxon-name-part>) <tp:taxon-name-part taxon-name-part-type="species" reg="semisulcata">semisulcata</tp:taxon-name-part></tp:taxon-name><comment>Hanitsch, 1924—<xref ref-type="bibr" rid="B12">Li 2021</xref>: 9.</comment></tp:nomenclature-citation></tp:nomenclature-citation-list></tp:nomenclature><tp:treatment-sec sec-type="material" id="SECID0E3XBG"><title>Material examined.</title><p>China • 4 males &amp; 5 females; Yunnan Province, Dali Bai Autonomous Prefecture, Yangcen 2332 m elev.; <named-content xmlns:xlink="http://www.w3.org/1999/xlink" content-type="dwc:verbatimCoordinates" xlink:type="simple"><named-content content-type="geo-json" specific-use="{&#34;type&#34;:&#34;Point&#34;,&#34;coordinates&#34;:[99.801600,26.463700]}" id="NCID0EFYBG" xlink:type="simple">26.4637°N, 99.8016°E</named-content></named-content>; 23 Mar. 2024; Yi-Feng Liu, Peng-Hui Hu, Sen Chen, Tu-Nan Zhou leg; <abbrev xmlns:xlink="http://www.w3.org/1999/xlink" content-type="institution" xlink:title="College of Plant Protection, Southwest University, Chongqing, China" id="ABBRID0EKYBG" xlink:type="simple">SWU</abbrev>-B-BB104-1 to 9 • 1 male &amp; 2 females; Yunnan Province, Diqing Tibetan Autonomous Prefecture, Haba Village, Mianshaba; 15 Jul. 2024; Lu Qiu leg; <abbrev xmlns:xlink="http://www.w3.org/1999/xlink" content-type="institution" xlink:title="College of Plant Protection, Southwest University, Chongqing, China" id="ABBRID0EPYBG" xlink:type="simple">SWU</abbrev>-B-BB104-10 to 12 • 1 male; Yunnan Province, Dali Bai Autonomous Prefecture, Qiaohou Town; 18 Jul. 2021; Lu Qiu leg; <abbrev xmlns:xlink="http://www.w3.org/1999/xlink" content-type="institution" xlink:title="College of Plant Protection, Southwest University, Chongqing, China" id="ABBRID0EUYBG" xlink:type="simple">SWU</abbrev>-B-BB104-13.</p><fig id="F6" position="float" orientation="portrait"><object-id xmlns:xlink="http://www.w3.org/1999/xlink" content-type="doi" xlink:type="simple">10.3897/zookeys.1255.147028.figure6</object-id><object-id xmlns:xlink="http://www.w3.org/1999/xlink" content-type="zenodo_dep_id" xlink:type="simple">17375649</object-id><object-id xmlns:xlink="http://www.w3.org/1999/xlink" content-type="arpha" xlink:type="simple">C5DFA173-720B-52CC-AD9B-D3DDB12865F3</object-id><label>Figure 6.</label><caption><p><tp:taxon-name><tp:taxon-name-part taxon-name-part-type="genus" reg="Pseudoglomeris">Pseudoglomeris</tp:taxon-name-part> (<tp:taxon-name-part taxon-name-part-type="subgenus" reg="Glomerexis">Glomerexis</tp:taxon-name-part>) <tp:taxon-name-part taxon-name-part-type="species" reg="semisulcata">semisulcata</tp:taxon-name-part></tp:taxon-name> Hanitsch, 1924 from Dali Bai Autonomous Prefecture, Yangcen. A–H. Male: A. Male, dorsal view; B. Male, ventral view; C. Male pronotum, ventral view; D. Supra-anal plate, ventral view; E. Subgenital plate, dorsal view, missing parts are filled in with black lines; F. Male genitalia, dorsal view; G. Cleft phallomere, dorsal view; H. Hook-like phallomere, dorsal view; I–M. Female: I. Female, dorsal view; J. Female, ventral view; K. Female pronotum, ventral view; L. Female, arrowheads indicate pits; M. Main components of female external genitalia.</p></caption><graphic xmlns:xlink="http://www.w3.org/1999/xlink" xlink:href="zookeys-1255-313_article-147028__-g006.jpg" position="float" orientation="portrait" xlink:type="simple" id="oo_1440627.jpg"><uri content-type="original_file" xlink:type="simple">https://binary.pensoft.net/fig/1440627</uri></graphic></fig></tp:treatment-sec><tp:treatment-sec sec-type="description" id="SECID0E1ZBG"><title>Supplementary Description.</title><p><bold>Male.</bold> The tibiae of both the middle and hind legs have a sharp projection at the apex of the ventral surface (Fig. <xref ref-type="fig" rid="F7">7K</xref>). The hind and middle legs each possess one spine on the posterior margin of the femur and the base.</p><fig id="F7" position="float" orientation="portrait"><object-id xmlns:xlink="http://www.w3.org/1999/xlink" content-type="doi" xlink:type="simple">10.3897/zookeys.1255.147028.figure7</object-id><object-id xmlns:xlink="http://www.w3.org/1999/xlink" content-type="zenodo_dep_id" xlink:type="simple">17375652</object-id><object-id xmlns:xlink="http://www.w3.org/1999/xlink" content-type="arpha" xlink:type="simple">C3C41FFC-9977-5D32-9A79-DC28FDF4285E</object-id><label>Figure 7.</label><caption><p><tp:taxon-name><tp:taxon-name-part taxon-name-part-type="genus" reg="Pseudoglomeris">Pseudoglomeris</tp:taxon-name-part> (<tp:taxon-name-part taxon-name-part-type="subgenus" reg="Glomerexis">Glomerexis</tp:taxon-name-part>) <tp:taxon-name-part taxon-name-part-type="species" reg="angustifolia">angustifolia</tp:taxon-name-part></tp:taxon-name> (Wang &amp; Che, 2011) from Lijiang, Dongshan Lisu Yi Township. A–H. Male: A. Male, dorsal view; B. Male, ventral view; C. Male pronotum, ventral view; D. Supra-anal plate, ventral view; E. Subgenital plate, dorsal view; F. Male genitalia, dorsal view; G. Cleft phallomere, dorsal view; H. Hook-like phallomere, dorsal view; I–N. Female: I. Female, dorsal view; J. Female, ventral view; K. Hind leg, arrowhead indicates sharp projection; L. Female, arrowheads indicate pits; M. Main components of female external genitalia.</p></caption><graphic xmlns:xlink="http://www.w3.org/1999/xlink" xlink:href="zookeys-1255-313_article-147028__-g007.jpg" position="float" orientation="portrait" xlink:type="simple" id="oo_1440628.jpg"><uri content-type="original_file" xlink:type="simple">https://binary.pensoft.net/fig/1440628</uri></graphic></fig></tp:treatment-sec><tp:treatment-sec sec-type="diagnosis" id="SECID0EH2BG"><title>Diagnosis.</title><p>This species is similar to <tp:taxon-name><tp:taxon-name-part taxon-name-part-type="genus" reg="Pseudoglomeris">P.</tp:taxon-name-part> (<tp:taxon-name-part taxon-name-part-type="subgenus" reg="Glomerexis">G.</tp:taxon-name-part>) <tp:taxon-name-part taxon-name-part-type="species" reg="angustifolia">angustifolia</tp:taxon-name-part></tp:taxon-name>, and the females of these two species are difficult to distinguish. However, the males can be differentiated by the deep narrow incision near right stylus on the subgenital plate of <tp:taxon-name><tp:taxon-name-part taxon-name-part-type="genus" reg="Pseudoglomeris">P.</tp:taxon-name-part> (<tp:taxon-name-part taxon-name-part-type="subgenus" reg="Glomerexis">G.</tp:taxon-name-part>) <tp:taxon-name-part taxon-name-part-type="species" reg="semisulcata">semisulcata</tp:taxon-name-part></tp:taxon-name>.</p></tp:treatment-sec><ref-list><ref id="B13"><mixed-citation xmlns:xlink="http://www.w3.org/1999/xlink" xlink:type="simple"><person-group><name name-style="western"><surname>Li</surname><given-names>XR</given-names></name><name name-style="western"><surname>Wang</surname><given-names>LL</given-names></name><name name-style="western"><surname>Wang</surname><given-names>ZQ</given-names></name></person-group> (<year>2018</year>) <article-title>Rediscovered and new perisphaerine cockroaches from SW China with a review of subfamilial diagnosis (<tp:taxon-name><tp:taxon-name-part taxon-name-part-type="order">Blattodea</tp:taxon-name-part></tp:taxon-name>: <tp:taxon-name><tp:taxon-name-part taxon-name-part-type="family">Blaberidae</tp:taxon-name-part></tp:taxon-name>).</article-title><source>Zootaxa</source><volume>4410</volume>(<issue>2</issue>): <fpage>251</fpage>–<lpage>290</lpage>. <ext-link xlink:href="10.11646/zootaxa.4410.2.2" ext-link-type="doi" xlink:type="simple">https://doi.org/10.11646/zootaxa.4410.2.2</ext-link></mixed-citation></ref><ref id="B12"><mixed-citation xmlns:xlink="http://www.w3.org/1999/xlink" xlink:type="simple"><person-group><name name-style="western"><surname>Li</surname><given-names>XR</given-names></name></person-group> (<year>2021</year>) <article-title>Redescription of cockroach <tp:taxon-name><tp:taxon-name-part taxon-name-part-type="genus">Pseudoglomeris</tp:taxon-name-part> (<tp:taxon-name-part taxon-name-part-type="subgenus">Glomerexis</tp:taxon-name-part>) <tp:taxon-name-part taxon-name-part-type="species">tibetana</tp:taxon-name-part></tp:taxon-name> (Bey-Bienko, 1938) (<tp:taxon-name><tp:taxon-name-part taxon-name-part-type="suborder">Blattaria</tp:taxon-name-part></tp:taxon-name>: <tp:taxon-name><tp:taxon-name-part taxon-name-part-type="family">Blaberidae</tp:taxon-name-part></tp:taxon-name>: <tp:taxon-name><tp:taxon-name-part taxon-name-part-type="subfamily">Perisphaerinae</tp:taxon-name-part></tp:taxon-name>) From China.</article-title><source>Far Eastern Entomologist = Dal’nevostochnyi Entomolog</source><volume>442</volume>: <fpage>7</fpage>–<lpage>12</lpage>. <ext-link xlink:href="10.25221/fee.442.2" ext-link-type="doi" xlink:type="simple">https://doi.org/10.25221/fee.442.2</ext-link></mixed-citation></ref></ref-list></tp:taxon-treatment>
